# Supplementary material for: Frequency-encoded eye tracking smart contact lens for human–machine interaction
Source: Nat Commun. 2024 Apr 27;15:3588. doi: 10.1038/s41467-024-47851-y (PMC11055864; doi:10.1038/s41467-024-47851-y)
Supplement: Supplementary file 9 — Source data [file 41467_2024_47851_MOESM9_ESM.xlsx]

## Sheet: Fig. 1d
Hydrophilia test of SCL
	Before hydrophilization	Day 0	Day 1	Day 7	Day 30
Sample-1	110.3	6.35	8.66	7.47	6.86
Sample-2	110.09	6.58	9.53	11.69	9.57
Sample-3	110.75	5.87	5.99	8.94	8.56
Sample-4	109.89	7.2	8.96	10.63	8.9
Sample-5	110.4	7.2	11.25	8.78	12.18
Mean	110.286	6.64	8.878	9.502	9.214
S. D.	0.32547	0.5718	1.90041	1.66026	1.93594

## Sheet: Fig. 1f
Long-term cytotoxicity test of SCL
Time	Sample	Well-1	Well-2	Well-3	Well-4	Well-5	Well-6	Mean	S. D.
12 h	DMEM	1.01382	0.99149	1.02499	1.01063	0.97395	0.98511	1	0.0195
	Bare lens	0.96119	0.99149	0.91813	1.02977	0.96438	1.01701	0.98033	0.041
	MED	1.01861	1.00744	0.97714	0.9277	0.9883	0.97236	0.98192	0.03191
	SCL	0.95003	1.0218	0.99149	0.958	0.91334	1.01861	0.97554	0.0426
24 h	DMEM	1.04892	1.02376	1.06689	0.9375	0.94589	0.97704	1	0.0544
	Bare lens	0.96625	0.94349	0.97704	0.98782	0.91593	0.88718	0.94629	0.03871
	MED	0.98063	0.99381	0.9387	1.01897	0.98183	0.95787	0.97863	0.02792
	SCL	0.94589	1.00699	0.96026	0.96625	0.96625	0.96026	0.96765	0.02066
48 h	DMEM	1.01976	1.01422	1.01533	0.97987	0.96879	1.00203	1	0.02103
	Bare lens	0.94995	0.95993	0.93001	0.90342	0.93887	0.97211	0.94238	0.02422
	MED	0.91006	0.95217	1.01311	0.92558	0.94885	0.99649	0.95771	0.03996
	SCL	0.97765	0.94552	0.93112	0.9976	0.94774	0.92669	0.95439	0.02771
72 h	DMEM	0.98881	0.95494	1.05071	1.04019	0.98238	0.98297	1	0.03726
	Bare lens	0.91231	0.93392	0.94151	0.92983	0.94209	0.86443	0.92068	0.02962
	MED	0.96195	0.92516	0.94326	0.96253	0.93859	0.98764	0.95319	0.02213
	SCL	0.97479	0.94268	0.9672	0.94501	0.90881	0.93217	0.94511	0.02392

## Sheet: Fig. 1h
Quantified accumulation of proteins
State	Sample	Sample-1	Sample-2	Sample-3	Mean	S. D.
1st protein accumulation	Bare lens	339.167	327.833	458.6	375.2	72.4485
	SCL	518.5	386.25	328.357	411.036	97.4645
1st disinfection	Bare lens	122.667	237	115.429	158.365	68.1959
	SCL	4	1.9	1.5	2.46667	1.34288
2nd protein accumulation	Bare lens	852.25	596.833	724.667	724.583	127.708
	SCL	595	731.9	790	705.633	100.118
2nd disinfection	Bare lens	505.5	442.5	463.667	470.556	32.06
	SCL	8	12.5	13.25	11.25	2.83945

## Sheet: Fig. 2b
Coordinate-1		Coordinate-2
Frequency (Hz)	S11 (dB)	Frequency (Hz)	S11 (dB)
500000000	0.00895	500000000	0.00696
500800000	0.009	500800000	0.00614
501600000	0.00822	501600000	0.00628
502400000	0.00767	502400000	0.00549
503200000	0.0075	503200000	0.00571
504000000	0.00708	504000000	0.00552
504800000	0.00688	504800000	0.00522
505600000	0.00697	505600000	0.00521
506400000	0.00683	506400000	0.0051
507200000	0.00662	507200000	0.00509
508000000	0.00635	508000000	0.00489
508800000	0.00654	508800000	0.00487
509600000	0.00661	509600000	0.00477
510400000	0.0067	510400000	0.005
511200000	0.00669	511200000	0.00496
512000000	0.00653	512000000	0.00476
512800000	0.00662	512800000	0.00465
513600000	0.00669	513600000	0.00467
514400000	0.00679	514400000	0.00447
515200000	0.00677	515200000	0.00445
516000000	0.00672	516000000	0.00446
516800000	0.00672	516800000	0.00458
517600000	0.0065	517600000	0.00459
518400000	0.00653	518400000	0.00449
519200000	0.00645	519200000	0.00442
520000000	0.00648	520000000	0.00452
520800000	0.00626	520800000	0.00424
521600000	0.00616	521600000	0.00426
522400000	0.00611	522400000	0.00392
523200000	0.00611	523200000	0.00378
524000000	0.00607	524000000	0.00373
524800000	0.00618	524800000	0.00353
525600000	0.00609	525600000	0.00345
526400000	0.00566	526400000	0.00331
527200000	0.00581	527200000	0.00341
528000000	0.0058	528000000	0.00335
528800000	0.00583	528800000	0.00311
529600000	0.00587	529600000	0.00266
530400000	0.00577	530400000	0.00251
531200000	0.00577	531200000	0.00228
532000000	0.00574	532000000	0.00224
532800000	0.00525	532800000	0.00207
533600000	0.00512	533600000	0.00172
534400000	0.00505	534400000	0.00152
535200000	0.00518	535200000	0.00164
536000000	0.00523	536000000	0.00166
536800000	0.00511	536800000	0.00159
537600000	0.00516	537600000	0.0015
538400000	0.00542	538400000	0.00157
539200000	0.0052	539200000	0.00115
540000000	0.00502	540000000	0.00081
540800000	0.00495	540800000	0.00062
541600000	0.0048	541600000	0.00053
542400000	0.0047	542400000	0.00035
543200000	0.00453	543200000	0.0002
544000000	0.00439	544000000	-0.00021
544800000	0.00464	544800000	-0.00038
545600000	0.00468	545600000	-0.00035
546400000	0.00451	546400000	-0.00049
547200000	0.00416	547200000	-0.00091
548000000	0.00405	548000000	-0.00131
548800000	0.00378	548800000	-0.00173
549600000	0.00355	549600000	-0.00212
550400000	0.00335	550400000	-0.00265
551200000	0.00316	551200000	-0.00273
552000000	0.00326	552000000	-0.00274
552800000	0.00306	552800000	-0.00312
553600000	0.00307	553600000	-0.00325
554400000	0.00286	554400000	-0.00362
555200000	0.00264	555200000	-0.00412
556000000	0.00244	556000000	-0.00454
556800000	0.00232	556800000	-0.00492
557600000	0.00222	557600000	-0.00537
558400000	0.00209	558400000	-0.00555
559200000	0.00197	559200000	-0.00581
560000000	0.00168	560000000	-0.00636
560800000	0.00135	560800000	-0.00656
561600000	0.00121	561600000	-0.00663
562400000	0.00129	562400000	-0.00664
563200000	0.00119	563200000	-0.00719
564000000	0.00093	564000000	-0.00768
564800000	0.00078	564800000	-0.00766
565600000	1e-05	565600000	-0.00864
566400000	-0.00024	566400000	-0.0088
567200000	-0.00032	567200000	-0.00896
568000000	-0.00042	568000000	-0.00941
568800000	-0.00088	568800000	-0.00992
569600000	-0.00172	569600000	-0.0106
570400000	-0.0025	570400000	-0.01148
571200000	-0.00302	571200000	-0.01221
572000000	-0.00322	572000000	-0.01245
572800000	-0.00339	572800000	-0.01299
573600000	-0.00377	573600000	-0.01372
574400000	-0.00449	574400000	-0.01434
575200000	-0.00525	575200000	-0.01504
576000000	-0.00571	576000000	-0.01583
576800000	-0.00622	576800000	-0.0169
577600000	-0.00645	577600000	-0.01732
578400000	-0.00692	578400000	-0.01811
579200000	-0.0077	579200000	-0.01914
580000000	-0.00828	580000000	-0.02011
580800000	-0.00852	580800000	-0.02078
581600000	-0.009	581600000	-0.02186
582400000	-0.00895	582400000	-0.02265
583200000	-0.0092	583200000	-0.02338
584000000	-0.00992	584000000	-0.02447
584800000	-0.01081	584800000	-0.02589
585600000	-0.01143	585600000	-0.02725
586400000	-0.01218	586400000	-0.02882
587200000	-0.01266	587200000	-0.03011
588000000	-0.01325	588000000	-0.03148
588800000	-0.01406	588800000	-0.03293
589600000	-0.01473	589600000	-0.03438
590400000	-0.0158	590400000	-0.03647
591200000	-0.01641	591200000	-0.03799
592000000	-0.01732	592000000	-0.03964
592800000	-0.01834	592800000	-0.04141
593600000	-0.01909	593600000	-0.04299
594400000	-0.02045	594400000	-0.04508
595200000	-0.0218	595200000	-0.04743
596000000	-0.02311	596000000	-0.04989
596800000	-0.02426	596800000	-0.05219
597600000	-0.02562	597600000	-0.05475
598400000	-0.02698	598400000	-0.05736
599200000	-0.02848	599200000	-0.06017
600000000	-0.03016	600000000	-0.06299
600800000	-0.03202	600800000	-0.06626
601600000	-0.0341	601600000	-0.06978
602400000	-0.03604	602400000	-0.07321
603200000	-0.03835	603200000	-0.07727
604000000	-0.04074	604000000	-0.08137
604800000	-0.04329	604800000	-0.08603
605600000	-0.04586	605600000	-0.09085
606400000	-0.04867	606400000	-0.09562
607200000	-0.05156	607200000	-0.10084
608000000	-0.05489	608000000	-0.10651
608800000	-0.05822	608800000	-0.11258
609600000	-0.06214	609600000	-0.11911
610400000	-0.06656	610400000	-0.12629
611200000	-0.07089	611200000	-0.13384
612000000	-0.07579	612000000	-0.14217
612800000	-0.08076	612800000	-0.15082
613600000	-0.08628	613600000	-0.16027
614400000	-0.09229	614400000	-0.17092
615200000	-0.09872	615200000	-0.18213
616000000	-0.10597	616000000	-0.19461
616800000	-0.11403	616800000	-0.20781
617600000	-0.12281	617600000	-0.22233
618400000	-0.1322	618400000	-0.23853
619200000	-0.14221	619200000	-0.25589
620000000	-0.15284	620000000	-0.27451
620800000	-0.16475	620800000	-0.29461
621600000	-0.17706	621600000	-0.31595
622400000	-0.18994	622400000	-0.33915
623200000	-0.20452	623200000	-0.36449
624000000	-0.21968	624000000	-0.39134
624800000	-0.23556	624800000	-0.41977
625600000	-0.25262	625600000	-0.4501
626400000	-0.27009	626400000	-0.48153
627200000	-0.28789	627200000	-0.51421
628000000	-0.30596	628000000	-0.54774
628800000	-0.32351	628800000	-0.58178
629600000	-0.34049	629600000	-0.61547
630400000	-0.35694	630400000	-0.64813
631200000	-0.37246	631200000	-0.67952
632000000	-0.38634	632000000	-0.70855
632800000	-0.39839	632800000	-0.73498
633600000	-0.40828	633600000	-0.758
634400000	-0.41554	634400000	-0.77671
635200000	-0.4202	635200000	-0.79039
636000000	-0.42204	636000000	-0.79899
636800000	-0.42135	636800000	-0.80293
637600000	-0.41744	637600000	-0.80105
638400000	-0.41093	638400000	-0.79404
639200000	-0.40178	639200000	-0.78201
640000000	-0.39049	640000000	-0.76518
640800000	-0.37738	640800000	-0.74426
641600000	-0.36281	641600000	-0.71962
642400000	-0.34676	642400000	-0.69175
643200000	-0.32974	643200000	-0.66159
644000000	-0.31231	644000000	-0.62979
644800000	-0.29432	644800000	-0.59678
645600000	-0.27669	645600000	-0.56328
646400000	-0.25977	646400000	-0.53008
647200000	-0.24286	647200000	-0.49765
648000000	-0.22702	648000000	-0.46654
648800000	-0.21212	648800000	-0.43683
649600000	-0.19781	649600000	-0.40864
650400000	-0.18444	650400000	-0.38183
651200000	-0.17218	651200000	-0.35686
652000000	-0.16045	652000000	-0.33338
652800000	-0.1498	652800000	-0.31151
653600000	-0.1397	653600000	-0.29128
654400000	-0.13031	654400000	-0.27249
655200000	-0.12171	655200000	-0.25503
656000000	-0.1137	656000000	-0.23894
656800000	-0.10652	656800000	-0.22438
657600000	-0.09987	657600000	-0.2108
658400000	-0.09362	658400000	-0.19838
659200000	-0.0878	659200000	-0.18695
660000000	-0.08245	660000000	-0.17616
660800000	-0.07729	660800000	-0.16594
661600000	-0.07254	661600000	-0.15632
662400000	-0.06829	662400000	-0.14793
663200000	-0.06452	663200000	-0.14011
664000000	-0.06084	664000000	-0.13268
664800000	-0.05726	664800000	-0.12583
665600000	-0.05391	665600000	-0.11951
666400000	-0.05116	666400000	-0.11371
667200000	-0.04816	667200000	-0.10803
668000000	-0.04538	668000000	-0.10287
668800000	-0.04288	668800000	-0.09791
669600000	-0.04062	669600000	-0.09348
670400000	-0.03824	670400000	-0.08889
671200000	-0.03658	671200000	-0.08487
672000000	-0.03483	672000000	-0.08123
672800000	-0.03331	672800000	-0.07794
673600000	-0.03192	673600000	-0.07485
674400000	-0.03062	674400000	-0.07175
675200000	-0.02894	675200000	-0.06862
676000000	-0.02769	676000000	-0.06603
676800000	-0.02625	676800000	-0.06354
677600000	-0.02523	677600000	-0.06113
678400000	-0.02432	678400000	-0.0589
679200000	-0.02343	679200000	-0.05673
680000000	-0.02246	680000000	-0.05454
680800000	-0.02154	680800000	-0.05239
681600000	-0.02029	681600000	-0.05034
682400000	-0.01982	682400000	-0.04904
683200000	-0.01871	683200000	-0.04731
684000000	-0.01772	684000000	-0.04567
684800000	-0.01673	684800000	-0.0439
685600000	-0.01587	685600000	-0.04261
686400000	-0.01503	686400000	-0.0411
687200000	-0.01451	687200000	-0.0399
688000000	-0.0138	688000000	-0.03851
688800000	-0.01347	688800000	-0.03722
689600000	-0.01276	689600000	-0.03592
690400000	-0.01184	690400000	-0.03464
691200000	-0.01141	691200000	-0.0338
692000000	-0.01094	692000000	-0.03283
692800000	-0.01022	692800000	-0.03188
693600000	-0.00977	693600000	-0.03107
694400000	-0.00885	694400000	-0.02969
695200000	-0.00839	695200000	-0.02889
696000000	-0.00798	696000000	-0.02807
696800000	-0.00765	696800000	-0.02735
697600000	-0.00699	697600000	-0.02644
698400000	-0.00656	698400000	-0.02581
699200000	-0.00599	699200000	-0.02508
700000000	-0.00559	700000000	-0.02457
700800000	-0.00528	700800000	-0.02406
701600000	-0.00512	701600000	-0.02341
702400000	-0.00481	702400000	-0.02301
703200000	-0.0045	703200000	-0.0224
704000000	-0.00446	704000000	-0.022
704800000	-0.00433	704800000	-0.02155
705600000	-0.00415	705600000	-0.02121
706400000	-0.00432	706400000	-0.02125
707200000	-0.00407	707200000	-0.02092
708000000	-0.00401	708000000	-0.02062
708800000	-0.0037	708800000	-0.02023
709600000	-0.00383	709600000	-0.0199
710400000	-0.00314	710400000	-0.01959
711200000	-0.00308	711200000	-0.0194
712000000	-0.00321	712000000	-0.01924
712800000	-0.00274	712800000	-0.01862
713600000	-0.00251	713600000	-0.01824
714400000	-0.00241	714400000	-0.01795
715200000	-0.00241	715200000	-0.01757
716000000	-0.00203	716000000	-0.01737
716800000	-0.00185	716800000	-0.01723
717600000	-0.0016	717600000	-0.01662
718400000	-0.00114	718400000	-0.01616
719200000	-0.00098	719200000	-0.01604
720000000	-0.0006	720000000	-0.0156
720800000	-0.00035	720800000	-0.01543
721600000	-0.00032	721600000	-0.01524
722400000	-0.00045	722400000	-0.01481
723200000	-0.00035	723200000	-0.01466
724000000	-2e-05	724000000	-0.01487
724800000	-0.00017	724800000	-0.01499
725600000	-0.0002	725600000	-0.01525
726400000	-0.0001	726400000	-0.01527
727200000	6e-05	727200000	-0.0154
728000000	-0.00014	728000000	-0.01574
728800000	-0.00011	728800000	-0.01552
729600000	-0.0005	729600000	-0.01616
730400000	-0.00053	730400000	-0.01634
731200000	-0.0008	731200000	-0.01656
732000000	-0.00088	732000000	-0.01707
732800000	-0.00129	732800000	-0.01742
733600000	-0.00132	733600000	-0.01788
734400000	-0.00179	734400000	-0.01837
735200000	-0.00194	735200000	-0.01877
736000000	-0.00204	736000000	-0.01849
736800000	-0.00241	736800000	-0.01886
737600000	-0.00249	737600000	-0.01907
738400000	-0.0027	738400000	-0.01946
739200000	-0.0029	739200000	-0.01987
740000000	-0.00299	740000000	-0.01998
740800000	-0.00308	740800000	-0.02034
741600000	-0.00314	741600000	-0.02063
742400000	-0.00333	742400000	-0.02096
743200000	-0.00335	743200000	-0.02109
744000000	-0.00343	744000000	-0.02127
744800000	-0.00339	744800000	-0.02164
745600000	-0.00341	745600000	-0.02186
746400000	-0.0034	746400000	-0.02207
747200000	-0.00354	747200000	-0.02226
748000000	-0.00372	748000000	-0.02283
748800000	-0.00382	748800000	-0.02346
749600000	-0.00407	749600000	-0.02397
750400000	-0.00405	750400000	-0.02459
751200000	-0.00431	751200000	-0.02511
752000000	-0.00437	752000000	-0.02568
752800000	-0.00479	752800000	-0.02643
753600000	-0.00483	753600000	-0.02706
754400000	-0.00511	754400000	-0.02776
755200000	-0.00548	755200000	-0.02888
756000000	-0.00579	756000000	-0.02975
756800000	-0.00601	756800000	-0.03052
757600000	-0.00634	757600000	-0.03136
758400000	-0.00666	758400000	-0.03259
759200000	-0.00724	759200000	-0.03383
760000000	-0.00739	760000000	-0.03475
760800000	-0.00757	760800000	-0.03558
761600000	-0.00786	761600000	-0.03672
762400000	-0.00822	762400000	-0.03768
763200000	-0.00846	763200000	-0.03865
764000000	-0.00904	764000000	-0.03972
764800000	-0.00937	764800000	-0.04087
765600000	-0.00995	765600000	-0.042
766400000	-0.01071	766400000	-0.04379
767200000	-0.01115	767200000	-0.04487
768000000	-0.01204	768000000	-0.04649
768800000	-0.01277	768800000	-0.0485
769600000	-0.01357	769600000	-0.05028
770400000	-0.01428	770400000	-0.0521
771200000	-0.01468	771200000	-0.05357
772000000	-0.01578	772000000	-0.05571
772800000	-0.01682	772800000	-0.05813
773600000	-0.01786	773600000	-0.06024
774400000	-0.01899	774400000	-0.0626
775200000	-0.02049	775200000	-0.06544
776000000	-0.02143	776000000	-0.06833
776800000	-0.02316	776800000	-0.07163
777600000	-0.02461	777600000	-0.07488
778400000	-0.02566	778400000	-0.07749
779200000	-0.0271	779200000	-0.08083
780000000	-0.02833	780000000	-0.08421
780800000	-0.03008	780800000	-0.08747
781600000	-0.03124	781600000	-0.09104
782400000	-0.03288	782400000	-0.09503
783200000	-0.03478	783200000	-0.09949
784000000	-0.03659	784000000	-0.10411
784800000	-0.03858	784800000	-0.10884
785600000	-0.04057	785600000	-0.11403
786400000	-0.04281	786400000	-0.11939
787200000	-0.04485	787200000	-0.12499
788000000	-0.04735	788000000	-0.13102
788800000	-0.04963	788800000	-0.13724
789600000	-0.05222	789600000	-0.14406
790400000	-0.05553	790400000	-0.15186
791200000	-0.05869	791200000	-0.15968
792000000	-0.06229	792000000	-0.16848
792800000	-0.06575	792800000	-0.17791
793600000	-0.06979	793600000	-0.18813
794400000	-0.07414	794400000	-0.19855
795200000	-0.07863	795200000	-0.20995
796000000	-0.08348	796000000	-0.22188
796800000	-0.08845	796800000	-0.23463
797600000	-0.09398	797600000	-0.24852
798400000	-0.09999	798400000	-0.26346
799200000	-0.10628	799200000	-0.2792
800000000	-0.1129	800000000	-0.29585
800800000	-0.11994	800800000	-0.3139
801600000	-0.12754	801600000	-0.33321
802400000	-0.13516	802400000	-0.35309
803200000	-0.14347	803200000	-0.37449
804000000	-0.152	804000000	-0.39648
804800000	-0.16125	804800000	-0.4194
805600000	-0.17092	805600000	-0.44318
806400000	-0.1806	806400000	-0.46822
807200000	-0.19048	807200000	-0.49325
808000000	-0.20035	808000000	-0.51868
808800000	-0.20944	808800000	-0.54366
809600000	-0.21881	809600000	-0.56818
810400000	-0.22749	810400000	-0.59187
811200000	-0.23523	811200000	-0.61422
812000000	-0.24282	812000000	-0.63537
812800000	-0.24937	812800000	-0.65439
813600000	-0.25483	813600000	-0.67068
814400000	-0.25925	814400000	-0.68445
815200000	-0.26226	815200000	-0.69505
816000000	-0.26421	816000000	-0.70252
816800000	-0.26437	816800000	-0.70619
817600000	-0.26316	817600000	-0.70634
818400000	-0.26037	818400000	-0.70244
819200000	-0.25641	819200000	-0.69558
820000000	-0.25149	820000000	-0.6854
820800000	-0.24591	820800000	-0.67254
821600000	-0.23891	821600000	-0.65632
822400000	-0.23087	822400000	-0.63772
823200000	-0.22255	823200000	-0.6171
824000000	-0.21359	824000000	-0.59474
824800000	-0.20403	824800000	-0.57085
825600000	-0.19436	825600000	-0.54624
826400000	-0.18439	826400000	-0.52093
827200000	-0.17494	827200000	-0.49559
828000000	-0.16526	828000000	-0.47034
828800000	-0.15602	828800000	-0.44586
829600000	-0.14703	829600000	-0.42215
830400000	-0.13876	830400000	-0.39926
831200000	-0.13068	831200000	-0.37722
832000000	-0.12246	832000000	-0.35557
832800000	-0.11504	832800000	-0.33525
833600000	-0.10824	833600000	-0.31653
834400000	-0.10181	834400000	-0.2985
835200000	-0.09589	835200000	-0.28197
836000000	-0.09011	836000000	-0.26595
836800000	-0.08496	836800000	-0.25099
837600000	-0.08002	837600000	-0.2371
838400000	-0.07556	838400000	-0.22424
839200000	-0.07108	839200000	-0.2119
840000000	-0.06713	840000000	-0.20053
840800000	-0.0632	840800000	-0.18964
841600000	-0.05958	841600000	-0.17949
842400000	-0.05595	842400000	-0.16994
843200000	-0.05274	843200000	-0.16098
844000000	-0.05	844000000	-0.15297
844800000	-0.04718	844800000	-0.14509
845600000	-0.04432	845600000	-0.13759
846400000	-0.0418	846400000	-0.13076
847200000	-0.03933	847200000	-0.12411
848000000	-0.03682	848000000	-0.11796
848800000	-0.03458	848800000	-0.11216
849600000	-0.03261	849600000	-0.10661
850400000	-0.03072	850400000	-0.1014
851200000	-0.02891	851200000	-0.09672
852000000	-0.02719	852000000	-0.09221
852800000	-0.02578	852800000	-0.08817
853600000	-0.0246	853600000	-0.08416
854400000	-0.02341	854400000	-0.08027
855200000	-0.02231	855200000	-0.07678
856000000	-0.02098	856000000	-0.07352
856800000	-0.01991	856800000	-0.07027
857600000	-0.0188	857600000	-0.06735
858400000	-0.0177	858400000	-0.06427
859200000	-0.01675	859200000	-0.06169
860000000	-0.01613	860000000	-0.05932
860800000	-0.01513	860800000	-0.05677
861600000	-0.01424	861600000	-0.05453
862400000	-0.01341	862400000	-0.05227
863200000	-0.01259	863200000	-0.04989
864000000	-0.01208	864000000	-0.04792
864800000	-0.01105	864800000	-0.04563
865600000	-0.01011	865600000	-0.04364
866400000	-0.00929	866400000	-0.04211
867200000	-0.00859	867200000	-0.0404
868000000	-0.00823	868000000	-0.03865
868800000	-0.00759	868800000	-0.03742
869600000	-0.00721	869600000	-0.03596
870400000	-0.00696	870400000	-0.03467
871200000	-0.00662	871200000	-0.03314
872000000	-0.00609	872000000	-0.03148
872800000	-0.00577	872800000	-0.03009
873600000	-0.00552	873600000	-0.02866
874400000	-0.00508	874400000	-0.02758
875200000	-0.0049	875200000	-0.02669
876000000	-0.00417	876000000	-0.0254
876800000	-0.00396	876800000	-0.02436
877600000	-0.0035	877600000	-0.02324
878400000	-0.00298	878400000	-0.02201
879200000	-0.00231	879200000	-0.02057
880000000	-0.00167	880000000	-0.01943
880800000	-0.00138	880800000	-0.01813
881600000	-0.00082	881600000	-0.01705
882400000	-0.0003	882400000	-0.01614
883200000	0.00059	883200000	-0.01487
884000000	0.0008	884000000	-0.01432
884800000	0.00113	884800000	-0.01385
885600000	0.00156	885600000	-0.01325
886400000	0.00181	886400000	-0.01252
887200000	0.0022	887200000	-0.01178
888000000	0.00241	888000000	-0.01115
888800000	0.00261	888800000	-0.01058
889600000	0.00278	889600000	-0.01015
890400000	0.00283	890400000	-0.00947
891200000	0.00288	891200000	-0.00927
892000000	0.00296	892000000	-0.00862
892800000	0.0034	892800000	-0.00803
893600000	0.0037	893600000	-0.00758
894400000	0.00382	894400000	-0.00709
895200000	0.00347	895200000	-0.007
896000000	0.00366	896000000	-0.00654
896800000	0.00389	896800000	-0.00586
897600000	0.0043	897600000	-0.00539
898400000	0.00441	898400000	-0.00495
899200000	0.00451	899200000	-0.00458
900000000	0.00464	900000000	-0.00413
900800000	0.00497	900800000	-0.00359
901600000	0.00511	901600000	-0.0031
902400000	0.00548	902400000	-0.00256
903200000	0.00585	903200000	-0.0018
904000000	0.0063	904000000	-0.00147
904800000	0.00647	904800000	-0.00096
905600000	0.0064	905600000	-0.00069
906400000	0.0066	906400000	-0.0003
907200000	0.00674	907200000	-0.00021
908000000	0.00698	908000000	0.00027
908800000	0.00698	908800000	0.00029
909600000	0.00707	909600000	0.00067
910400000	0.00723	910400000	0.00109
911200000	0.00736	911200000	0.00153
912000000	0.0075	912000000	0.0019
912800000	0.00734	912800000	0.00189
913600000	0.00767	913600000	0.00221
914400000	0.00757	914400000	0.00233
915200000	0.00748	915200000	0.00237
916000000	0.0073	916000000	0.00263
916800000	0.0071	916800000	0.00268
917600000	0.00728	917600000	0.00311
918400000	0.00739	918400000	0.00328
919200000	0.00755	919200000	0.00377
920000000	0.00749	920000000	0.00369
920800000	0.00763	920800000	0.00395
921600000	0.00726	921600000	0.00377
922400000	0.00713	922400000	0.0038
923200000	0.00731	923200000	0.00376
924000000	0.00736	924000000	0.00381
924800000	0.00767	924800000	0.00397
925600000	0.00728	925600000	0.00369
926400000	0.00744	926400000	0.00368
927200000	0.00726	927200000	0.0037
928000000	0.0076	928000000	0.00365
928800000	0.00768	928800000	0.00344
929600000	0.00765	929600000	0.00345
930400000	0.00761	930400000	0.0034
931200000	0.00778	931200000	0.00347
932000000	0.0081	932000000	0.00384
932800000	0.00808	932800000	0.00418
933600000	0.00844	933600000	0.00454
934400000	0.00878	934400000	0.00473
935200000	0.00859	935200000	0.00482
936000000	0.00897	936000000	0.0051
936800000	0.00895	936800000	0.00544
937600000	0.00942	937600000	0.0061
938400000	0.00943	938400000	0.00633
939200000	0.00967	939200000	0.00671
940000000	0.00954	940000000	0.00693
940800000	0.00951	940800000	0.00733
941600000	0.00947	941600000	0.00735
942400000	0.00953	942400000	0.00751
943200000	0.00939	943200000	0.00775
944000000	0.00922	944000000	0.00784
944800000	0.00923	944800000	0.00772
945600000	0.0092	945600000	0.0079
946400000	0.00924	946400000	0.0081
947200000	0.00951	947200000	0.00835
948000000	0.00915	948000000	0.00814
948800000	0.00904	948800000	0.00811
949600000	0.00889	949600000	0.00788
950400000	0.00873	950400000	0.00772
951200000	0.00889	951200000	0.00776
952000000	0.00891	952000000	0.00763
952800000	0.009	952800000	0.00766
953600000	0.00894	953600000	0.00784
954400000	0.00919	954400000	0.008
955200000	0.0091	955200000	0.0078
956000000	0.00922	956000000	0.00778
956800000	0.00935	956800000	0.00791
957600000	0.00956	957600000	0.00806
958400000	0.00932	958400000	0.00814
959200000	0.00919	959200000	0.00827
960000000	0.00916	960000000	0.00859
960800000	0.00928	960800000	0.00888
961600000	0.00913	961600000	0.00914
962400000	0.00935	962400000	0.00952
963200000	0.00919	963200000	0.00987
964000000	0.00906	964000000	0.01025
964800000	0.00929	964800000	0.01058
965600000	0.00945	965600000	0.01089
966400000	0.00894	966400000	0.01082
967200000	0.0092	967200000	0.01101
968000000	0.00896	968000000	0.01124
968800000	0.00896	968800000	0.01156
969600000	0.00849	969600000	0.01137
970400000	0.00835	970400000	0.01123
971200000	0.00824	971200000	0.01107
972000000	0.00806	972000000	0.01104
972800000	0.0081	972800000	0.01105
973600000	0.00831	973600000	0.01128
974400000	0.00835	974400000	0.01159
975200000	0.00831	975200000	0.01141
976000000	0.00818	976000000	0.01139
976800000	0.00775	976800000	0.0112
977600000	0.0076	977600000	0.01101
978400000	0.00762	978400000	0.01141
979200000	0.00765	979200000	0.01165
980000000	0.00762	980000000	0.01157
980800000	0.00719	980800000	0.01147
981600000	0.00732	981600000	0.01185
982400000	0.0076	982400000	0.01232
983200000	0.00738	983200000	0.01245
984000000	0.00739	984000000	0.01247
984800000	0.00688	984800000	0.01229
985600000	0.0066	985600000	0.01227
986400000	0.00629	986400000	0.01221
987200000	0.0061	987200000	0.01225
988000000	0.00601	988000000	0.01245
988800000	0.00601	988800000	0.01263
989600000	0.00601	989600000	0.01284
990400000	0.00608	990400000	0.01289
991200000	0.00576	991200000	0.01285
992000000	0.00585	992000000	0.01315
992800000	0.00601	992800000	0.01329
993600000	0.00597	993600000	0.01339
994400000	0.00568	994400000	0.01318
995200000	0.00567	995200000	0.01338
996000000	0.00576	996000000	0.01362
996800000	0.0058	996800000	0.01404
997600000	0.00553	997600000	0.01412
998400000	0.00542	998400000	0.0141
999200000	0.00536	999200000	0.01422
1000000000	0.00526	1000000000	0.01417
1000800000	0.00518	1000800000	0.01431
1001600000	0.00487	1001600000	0.01431
1002400000	0.00452	1002400000	0.01443
1003200000	0.00446	1003200000	0.01449
1004000000	0.00402	1004000000	0.01443
1004800000	0.00393	1004800000	0.0146
1005600000	0.00335	1005600000	0.01442
1006400000	0.00292	1006400000	0.01451
1007200000	0.00264	1007200000	0.01442
1008000000	0.00206	1008000000	0.01439
1008800000	0.00171	1008800000	0.01397
1009600000	0.00149	1009600000	0.01415
1010400000	0.00113	1010400000	0.01421
1011200000	0.00068	1011200000	0.01429
1012000000	0.00064	1012000000	0.01439
1012800000	3e-05	1012800000	0.01437
1013600000	6e-05	1013600000	0.01454
1014400000	-0.00021	1014400000	0.01446
1015200000	-0.00063	1015200000	0.01445
1016000000	-0.00089	1016000000	0.01473
1016800000	-0.00125	1016800000	0.01471
1017600000	-0.00114	1017600000	0.01511
1018400000	-0.00126	1018400000	0.01519
1019200000	-0.00147	1019200000	0.01538
1020000000	-0.00165	1020000000	0.01538
1020800000	-0.00181	1020800000	0.01567
1021600000	-0.00219	1021600000	0.01545
1022400000	-0.00265	1022400000	0.01542
1023200000	-0.00287	1023200000	0.01539
1024000000	-0.0034	1024000000	0.01551
1024800000	-0.00363	1024800000	0.01583
1025600000	-0.00439	1025600000	0.01574
1026400000	-0.00478	1026400000	0.01588
1027200000	-0.00542	1027200000	0.01614
1028000000	-0.00604	1028000000	0.01606
1028800000	-0.00698	1028800000	0.0162
1029600000	-0.0078	1029600000	0.0159
1030400000	-0.00871	1030400000	0.01577
1031200000	-0.00953	1031200000	0.0159
1032000000	-0.01035	1032000000	0.01612
1032800000	-0.01132	1032800000	0.01606
1033600000	-0.01214	1033600000	0.01612
1034400000	-0.01282	1034400000	0.01612
1035200000	-0.01372	1035200000	0.01613
1036000000	-0.01494	1036000000	0.01598
1036800000	-0.01594	1036800000	0.01578
1037600000	-0.01689	1037600000	0.01605
1038400000	-0.01802	1038400000	0.01576
1039200000	-0.01928	1039200000	0.01559
1040000000	-0.02021	1040000000	0.01577
1040800000	-0.02111	1040800000	0.01568
1041600000	-0.02226	1041600000	0.01595
1042400000	-0.02345	1042400000	0.01625
1043200000	-0.02473	1043200000	0.0162
1044000000	-0.02571	1044000000	0.01632
1044800000	-0.027	1044800000	0.01656
1045600000	-0.02854	1045600000	0.01661
1046400000	-0.03017	1046400000	0.0167
1047200000	-0.03168	1047200000	0.01695
1048000000	-0.03322	1048000000	0.01734
1048800000	-0.03503	1048800000	0.01746
1049600000	-0.03675	1049600000	0.01737
1050400000	-0.03861	1050400000	0.01754
1051200000	-0.04027	1051200000	0.0179
1052000000	-0.04282	1052000000	0.01759
1052800000	-0.04521	1052800000	0.01752
1053600000	-0.04765	1053600000	0.01728
1054400000	-0.0501	1054400000	0.01721
1055200000	-0.05273	1055200000	0.01716
1056000000	-0.05573	1056000000	0.01694
1056800000	-0.05866	1056800000	0.01697
1057600000	-0.06166	1057600000	0.01695
1058400000	-0.06503	1058400000	0.01707
1059200000	-0.06873	1059200000	0.01698
1060000000	-0.07239	1060000000	0.01656
1060800000	-0.0759	1060800000	0.01669
1061600000	-0.08024	1061600000	0.01642
1062400000	-0.0845	1062400000	0.0163
1063200000	-0.08873	1063200000	0.01616
1064000000	-0.09251	1064000000	0.01654
1064800000	-0.0971	1064800000	0.01654
1065600000	-0.10165	1065600000	0.01682
1066400000	-0.10644	1066400000	0.01652
1067200000	-0.11129	1067200000	0.01654
1068000000	-0.11623	1068000000	0.0166
1068800000	-0.12097	1068800000	0.0166
1069600000	-0.12589	1069600000	0.01676
1070400000	-0.13037	1070400000	0.01668
1071200000	-0.13509	1071200000	0.01612
1072000000	-0.13961	1072000000	0.01612
1072800000	-0.14376	1072800000	0.01625
1073600000	-0.14764	1073600000	0.01654
1074400000	-0.15124	1074400000	0.01684
1075200000	-0.15478	1075200000	0.0169
1076000000	-0.15824	1076000000	0.01662
1076800000	-0.16055	1076800000	0.01698
1077600000	-0.16278	1077600000	0.01691
1078400000	-0.16418	1078400000	0.01727
1079200000	-0.16532	1079200000	0.01735
1080000000	-0.16598	1080000000	0.01723
1080800000	-0.1664	1080800000	0.01717
1081600000	-0.16592	1081600000	0.01713
1082400000	-0.16515	1082400000	0.01723
1083200000	-0.16324	1083200000	0.01781
1084000000	-0.1613	1084000000	0.01808
1084800000	-0.15895	1084800000	0.01795
1085600000	-0.15598	1085600000	0.01784
1086400000	-0.15273	1086400000	0.01791
1087200000	-0.14913	1087200000	0.01774
1088000000	-0.14506	1088000000	0.01796
1088800000	-0.14097	1088800000	0.01784
1089600000	-0.13656	1089600000	0.01782
1090400000	-0.13234	1090400000	0.01768
1091200000	-0.12759	1091200000	0.01776
1092000000	-0.12265	1092000000	0.01814
1092800000	-0.11772	1092800000	0.01825
1093600000	-0.11289	1093600000	0.01832
1094400000	-0.10809	1094400000	0.01838
1095200000	-0.10361	1095200000	0.0185
1096000000	-0.09899	1096000000	0.0185
1096800000	-0.09469	1096800000	0.01844
1097600000	-0.09034	1097600000	0.01883
1098400000	-0.08619	1098400000	0.01881
1099200000	-0.08215	1099200000	0.01912
1100000000	-0.07833	1100000000	0.01908
1100800000	-0.07477	1100800000	0.01921
1101600000	-0.071	1101600000	0.01971
1102400000	-0.06761	1102400000	0.0202
1103200000	-0.06459	1103200000	0.02035
1104000000	-0.06166	1104000000	0.02041
1104800000	-0.05882	1104800000	0.02052
1105600000	-0.05604	1105600000	0.02062
1106400000	-0.05352	1106400000	0.02087
1107200000	-0.05091	1107200000	0.02089
1108000000	-0.04846	1108000000	0.02117
1108800000	-0.0461	1108800000	0.02131
1109600000	-0.04355	1109600000	0.02134
1110400000	-0.04162	1110400000	0.02156
1111200000	-0.03968	1111200000	0.02189
1112000000	-0.03771	1112000000	0.02202
1112800000	-0.03603	1112800000	0.02184
1113600000	-0.03464	1113600000	0.02191
1114400000	-0.03314	1114400000	0.02169
1115200000	-0.03157	1115200000	0.02162
1116000000	-0.03011	1116000000	0.02176
1116800000	-0.02837	1116800000	0.02193
1117600000	-0.02726	1117600000	0.02195
1118400000	-0.02614	1118400000	0.02175
1119200000	-0.02483	1119200000	0.02201
1120000000	-0.02376	1120000000	0.02198
1120800000	-0.02272	1120800000	0.02197
1121600000	-0.02218	1121600000	0.02206
1122400000	-0.02125	1122400000	0.02189
1123200000	-0.02057	1123200000	0.0217
1124000000	-0.02005	1124000000	0.02169
1124800000	-0.0193	1124800000	0.02188
1125600000	-0.01891	1125600000	0.02153
1126400000	-0.01789	1126400000	0.02173
1127200000	-0.01713	1127200000	0.02198
1128000000	-0.01656	1128000000	0.02178
1128800000	-0.01646	1128800000	0.02179
1129600000	-0.01616	1129600000	0.02153
1130400000	-0.01572	1130400000	0.02142
1131200000	-0.0156	1131200000	0.02125
1132000000	-0.01534	1132000000	0.02104
1132800000	-0.01542	1132800000	0.02093
1133600000	-0.01502	1133600000	0.02079
1134400000	-0.01452	1134400000	0.0209
1135200000	-0.01429	1135200000	0.02084
1136000000	-0.01402	1136000000	0.02087
1136800000	-0.01373	1136800000	0.02104
1137600000	-0.01339	1137600000	0.02105
1138400000	-0.01344	1138400000	0.02106
1139200000	-0.01347	1139200000	0.02094
1140000000	-0.01364	1140000000	0.02088
1140800000	-0.01352	1140800000	0.02065
1141600000	-0.01316	1141600000	0.02085
1142400000	-0.01306	1142400000	0.0211
1143200000	-0.013	1143200000	0.02107
1144000000	-0.01312	1144000000	0.02109
1144800000	-0.01283	1144800000	0.02139
1145600000	-0.01292	1145600000	0.02137
1146400000	-0.01326	1146400000	0.0212
1147200000	-0.01306	1147200000	0.02121
1148000000	-0.01325	1148000000	0.02092
1148800000	-0.0135	1148800000	0.02066
1149600000	-0.01351	1149600000	0.02059
1150400000	-0.01348	1150400000	0.02062
1151200000	-0.01362	1151200000	0.02035
1152000000	-0.01349	1152000000	0.0205
1152800000	-0.01371	1152800000	0.0208
1153600000	-0.01412	1153600000	0.02079
1154400000	-0.0143	1154400000	0.02095
1155200000	-0.01451	1155200000	0.02089
1156000000	-0.01472	1156000000	0.02079
1156800000	-0.01493	1156800000	0.02045
1157600000	-0.01551	1157600000	0.02008
1158400000	-0.01568	1158400000	0.0202
1159200000	-0.01639	1159200000	0.01979
1160000000	-0.01657	1160000000	0.02023
1160800000	-0.01666	1160800000	0.02042
1161600000	-0.01704	1161600000	0.0203
1162400000	-0.01753	1162400000	0.02026
1163200000	-0.01814	1163200000	0.02028
1164000000	-0.01873	1164000000	0.02047
1164800000	-0.01894	1164800000	0.0204
1165600000	-0.01884	1165600000	0.02068
1166400000	-0.01976	1166400000	0.02031
1167200000	-0.02065	1167200000	0.01997
1168000000	-0.02102	1168000000	0.02029
1168800000	-0.02153	1168800000	0.02046
1169600000	-0.02241	1169600000	0.02038
1170400000	-0.02294	1170400000	0.02043
1171200000	-0.02339	1171200000	0.02078
1172000000	-0.02384	1172000000	0.02033
1172800000	-0.02473	1172800000	0.02003
1173600000	-0.02535	1173600000	0.0203
1174400000	-0.02612	1174400000	0.02009
1175200000	-0.02667	1175200000	0.02026
1176000000	-0.02733	1176000000	0.01985
1176800000	-0.02839	1176800000	0.01943
1177600000	-0.02976	1177600000	0.01904
1178400000	-0.03035	1178400000	0.019
1179200000	-0.03115	1179200000	0.01911
1180000000	-0.03215	1180000000	0.01904
1180800000	-0.0334	1180800000	0.01902
1181600000	-0.03428	1181600000	0.01901
1182400000	-0.03576	1182400000	0.01862
1183200000	-0.0369	1183200000	0.01861
1184000000	-0.03849	1184000000	0.01875
1184800000	-0.03974	1184800000	0.01874
1185600000	-0.04111	1185600000	0.01851
1186400000	-0.04257	1186400000	0.01835
1187200000	-0.04416	1187200000	0.01799
1188000000	-0.04594	1188000000	0.0178
1188800000	-0.04768	1188800000	0.01774
1189600000	-0.04907	1189600000	0.01771
1190400000	-0.05079	1190400000	0.01752
1191200000	-0.05264	1191200000	0.01725
1192000000	-0.05484	1192000000	0.01668
1192800000	-0.05693	1192800000	0.0162
1193600000	-0.05876	1193600000	0.01607
1194400000	-0.06065	1194400000	0.01601
1195200000	-0.06327	1195200000	0.01527
1196000000	-0.06545	1196000000	0.01497
1196800000	-0.06835	1196800000	0.01417
1197600000	-0.07121	1197600000	0.01369
1198400000	-0.07347	1198400000	0.01356
1199200000	-0.07624	1199200000	0.01333
1200000000	-0.07941	1200000000	0.0129
1200800000	-0.08213	1200800000	0.01241
1201600000	-0.08531	1201600000	0.01224
1202400000	-0.08842	1202400000	0.01182
1203200000	-0.09183	1203200000	0.01134
1204000000	-0.09524	1204000000	0.01095
1204800000	-0.0987	1204800000	0.0104
1205600000	-0.10252	1205600000	0.01027
1206400000	-0.10617	1206400000	0.00998
1207200000	-0.10975	1207200000	0.01005
1208000000	-0.11432	1208000000	0.00976
1208800000	-0.11856	1208800000	0.00991
1209600000	-0.12281	1209600000	0.00967
1210400000	-0.12774	1210400000	0.00934
1211200000	-0.13281	1211200000	0.00929
1212000000	-0.13776	1212000000	0.00897
1212800000	-0.14371	1212800000	0.00879
1213600000	-0.14957	1213600000	0.00804
1214400000	-0.15577	1214400000	0.00759
1215200000	-0.16193	1215200000	0.00731
1216000000	-0.16835	1216000000	0.00692
1216800000	-0.17564	1216800000	0.0064
1217600000	-0.18266	1217600000	0.00546
1218400000	-0.19065	1218400000	0.00457
1219200000	-0.19879	1219200000	0.00344
1220000000	-0.2068	1220000000	0.00253
1220800000	-0.21531	1220800000	0.00136
1221600000	-0.22436	1221600000	0.00041
1222400000	-0.23388	1222400000	-0.00116
1223200000	-0.24305	1223200000	-0.00245
1224000000	-0.25259	1224000000	-0.00354
1224800000	-0.26212	1224800000	-0.00479
1225600000	-0.27215	1225600000	-0.00604
1226400000	-0.2823	1226400000	-0.00722
1227200000	-0.29285	1227200000	-0.0084
1228000000	-0.30366	1228000000	-0.00983
1228800000	-0.31401	1228800000	-0.01081
1229600000	-0.32493	1229600000	-0.01195
1230400000	-0.3356	1230400000	-0.01323
1231200000	-0.34595	1231200000	-0.01438
1232000000	-0.35627	1232000000	-0.01571
1232800000	-0.36619	1232800000	-0.01688
1233600000	-0.37617	1233600000	-0.01817
1234400000	-0.38558	1234400000	-0.01901
1235200000	-0.39467	1235200000	-0.02016
1236000000	-0.4034	1236000000	-0.02113
1236800000	-0.41145	1236800000	-0.02222
1237600000	-0.41874	1237600000	-0.02306
1238400000	-0.42515	1238400000	-0.02404
1239200000	-0.43047	1239200000	-0.02509
1240000000	-0.435	1240000000	-0.02572
1240800000	-0.43859	1240800000	-0.02679
1241600000	-0.44118	1241600000	-0.02751
1242400000	-0.44282	1242400000	-0.02807
1243200000	-0.44349	1243200000	-0.02841
1244000000	-0.44282	1244000000	-0.02888
1244800000	-0.44096	1244800000	-0.0292
1245600000	-0.43811	1245600000	-0.02932
1246400000	-0.43416	1246400000	-0.02936
1247200000	-0.42902	1247200000	-0.02912
1248000000	-0.42304	1248000000	-0.02887
1248800000	-0.41662	1248800000	-0.02827
1249600000	-0.40926	1249600000	-0.02752
1250400000	-0.40118	1250400000	-0.02672
1251200000	-0.39237	1251200000	-0.02591
1252000000	-0.3831	1252000000	-0.02489
1252800000	-0.37335	1252800000	-0.02388
1253600000	-0.36282	1253600000	-0.02232
1254400000	-0.35213	1254400000	-0.02114
1255200000	-0.34128	1255200000	-0.01984
1256000000	-0.33071	1256000000	-0.01861
1256800000	-0.31995	1256800000	-0.01716
1257600000	-0.30916	1257600000	-0.01578
1258400000	-0.29827	1258400000	-0.01424
1259200000	-0.28786	1259200000	-0.01307
1260000000	-0.27737	1260000000	-0.01193
1260800000	-0.26663	1260800000	-0.01073
1261600000	-0.25645	1261600000	-0.00981
1262400000	-0.24692	1262400000	-0.00913
1263200000	-0.23767	1263200000	-0.00793
1264000000	-0.22831	1264000000	-0.00723
1264800000	-0.21933	1264800000	-0.00568
1265600000	-0.21112	1265600000	-0.00523
1266400000	-0.20274	1266400000	-0.00447
1267200000	-0.19489	1267200000	-0.00359
1268000000	-0.18672	1268000000	-0.0024
1268800000	-0.17935	1268800000	-0.00154
1269600000	-0.17171	1269600000	-0.00037
1270400000	-0.16529	1270400000	0.00032
1271200000	-0.1587	1271200000	0.00083
1272000000	-0.15204	1272000000	0.00161
1272800000	-0.14609	1272800000	0.00231
1273600000	-0.14021	1273600000	0.00304
1274400000	-0.13428	1274400000	0.00418
1275200000	-0.12859	1275200000	0.00524
1276000000	-0.12334	1276000000	0.00616
1276800000	-0.11838	1276800000	0.00644
1277600000	-0.1134	1277600000	0.00744
1278400000	-0.10897	1278400000	0.00842
1279200000	-0.10418	1279200000	0.00912
1280000000	-0.10032	1280000000	0.00944
1280800000	-0.09606	1280800000	0.01018
1281600000	-0.09273	1281600000	0.01012
1282400000	-0.08884	1282400000	0.01054
1283200000	-0.08542	1283200000	0.01129
1284000000	-0.08232	1284000000	0.0117
1284800000	-0.07904	1284800000	0.01206
1285600000	-0.0759	1285600000	0.01246
1286400000	-0.07272	1286400000	0.01282
1287200000	-0.0699	1287200000	0.01306
1288000000	-0.06737	1288000000	0.01339
1288800000	-0.06464	1288800000	0.01396
1289600000	-0.06235	1289600000	0.01417
1290400000	-0.0598	1290400000	0.01449
1291200000	-0.05759	1291200000	0.01456
1292000000	-0.05532	1292000000	0.01489
1292800000	-0.05332	1292800000	0.01527
1293600000	-0.05081	1293600000	0.01603
1294400000	-0.04871	1294400000	0.01636
1295200000	-0.04652	1295200000	0.01685
1296000000	-0.04452	1296000000	0.01735
1296800000	-0.04311	1296800000	0.01754
1297600000	-0.04114	1297600000	0.01789
1298400000	-0.03882	1298400000	0.01798
1299200000	-0.03687	1299200000	0.01982
1300000000	-0.03617	1300000000	0.01876

## Sheet: Fig. 2c
Response model of SCL under 2-dimension eye movement
Yaw angle (°)	Pitch angle (°)	Tag-1	Tag-2	Tag-3	Tag-4
-30	30	-0.094	-0.138	-0.892	0.725
-30	29	-0.085	-0.155	-1.109	0.709
-30	28	-0.11	-0.148	-1.343	0.705
-30	27	-0.111	-0.169	-1.602	0.726
-30	26	-0.106	-0.187	-1.907	0.723
-30	25	-0.118	-0.225	-2.228	0.732
-30	24	-0.101	-0.329	-2.586	0.705
-30	23	-0.103	-0.284	-2.939	0.669
-30	22	-0.117	-0.289	-3.355	0.695
-30	21	-0.128	-0.303	-3.766	0.695
-30	20	-0.108	-0.307	-4.163	0.718
-30	19	-0.12	-0.305	-4.578	0.793
-30	18	-0.11	-0.321	-4.99	0.7
-30	17	-0.112	-0.313	-5.403	0.642
-30	16	-0.099	-0.291	-5.816	0.655
-30	15	-0.105	-0.283	-6.174	0.682
-30	14	-0.076	-0.21	-6.583	0.6
-30	13	-0.089	-0.273	-6.876	0.686
-30	12	-0.12	-0.243	-7.205	0.798
-30	11	-0.097	-0.237	-7.491	0.774
-30	10	-0.128	-0.196	-7.794	0.694
-30	9	-0.108	-0.173	-8.019	0.669
-30	8	-0.133	-0.171	-8.173	0.66
-30	7	-0.114	-0.145	-8.343	0.654
-30	6	-0.116	-0.136	-8.441	0.671
-30	5	-0.107	-0.094	-8.533	0.703
-30	4	-0.116	-0.065	-8.578	0.637
-30	3	-0.107	-0.032	-8.612	0.658
-30	2	-0.116	-0.029	-8.591	0.62
-30	1	-0.125	-0.024	-8.554	0.528
-30	0	-0.095	-0.006	-8.447	0.478
-30	-1	-0.102	-0.02	-8.323	0.421
-30	-2	-0.109	-0.039	-8.163	0.359
-30	-3	-0.118	-0.04	-7.984	0.346
-30	-4	-0.114	-0.038	-7.762	0.305
-30	-5	-0.118	-0.055	-7.536	0.259
-30	-6	-0.111	-0.077	-7.255	0.16
-30	-7	-0.106	0.046	-6.918	0.304
-30	-8	-0.104	-0.052	-6.589	0.226
-30	-9	-0.094	-0.066	-6.247	0.102
-30	-10	-0.098	-0.066	-5.874	0.032
-30	-11	-0.086	-0.082	-5.456	-0.005
-30	-12	-0.09	-0.096	-5.036	-0.061
-30	-13	-0.094	-0.101	-4.598	-0.123
-30	-14	-0.091	-0.136	-4.169	-0.197
-30	-15	-0.076	-0.141	-3.719	-0.359
-30	-16	-0.082	-0.165	-3.272	-0.35
-30	-17	-0.085	-0.132	-2.909	-0.406
-30	-18	-0.072	-0.129	-2.517	-0.394
-30	-19	-0.073	-0.151	-2.13	-0.365
-30	-20	-0.084	-0.113	-1.807	-0.404
-30	-21	-0.078	-0.12	-1.492	-0.365
-30	-22	-0.093	-0.141	-1.239	-0.387
-30	-23	-0.073	-0.175	-0.987	-0.395
-30	-24	-0.089	-0.127	-0.77	-0.428
-30	-25	-0.101	-0.17	-0.592	-0.339
-30	-26	-0.092	-0.138	-0.428	-0.265
-30	-27	-0.099	-0.124	-0.319	-0.22
-30	-28	-0.087	-0.143	-0.213	-0.154
-30	-29	-0.099	-0.132	-0.139	-0.082
-30	-30	-0.086	-0.121	-0.071	0
-29	30	-0.043	-0.171	-0.866	0.759
-29	29	-0.044	-0.215	-1.094	0.757
-29	28	-0.042	-0.242	-1.341	0.799
-29	27	-0.04	-0.284	-1.643	0.755
-29	26	-0.061	-0.309	-1.946	0.755
-29	25	-0.055	-0.338	-2.291	0.763
-29	24	-0.053	-0.364	-2.662	0.755
-29	23	-0.061	-0.385	-3.052	0.754
-29	22	-0.059	-0.396	-3.453	0.778
-29	21	-0.06	-0.41	-3.877	0.742
-29	20	-0.064	-0.43	-4.315	0.724
-29	19	-0.06	-0.415	-4.736	0.723
-29	18	-0.071	-0.424	-5.177	0.726
-29	17	-0.056	-0.416	-5.589	0.75
-29	16	-0.061	-0.395	-6.02	0.759
-29	15	-0.063	-0.356	-6.406	0.781
-29	14	-0.054	-0.336	-6.775	0.77
-29	13	-0.066	-0.329	-7.137	0.78
-29	12	-0.062	-0.319	-7.449	0.806
-29	11	-0.065	-0.283	-7.739	0.679
-29	10	-0.082	-0.332	-8.029	0.746
-29	9	-0.067	-0.24	-8.263	0.684
-29	8	-0.061	-0.282	-8.46	0.651
-29	7	-0.084	-0.159	-8.633	0.646
-29	6	-0.085	-0.169	-8.76	0.665
-29	5	-0.075	-0.152	-8.822	0.665
-29	4	-0.089	-0.103	-8.882	0.653
-29	3	-0.094	-0.083	-8.884	0.591
-29	2	-0.084	-0.064	-8.89	0.597
-29	1	-0.068	-0.041	-8.811	0.492
-29	0	-0.085	-0.052	-8.738	0.494
-29	-1	-0.087	-0.045	-8.636	0.374
-29	-2	-0.08	-0.015	-8.48	0.341
-29	-3	-0.071	0.007	-8.283	0.24
-29	-4	-0.083	-0.003	-8.069	0.206
-29	-5	-0.075	-0.012	-7.799	0.163
-29	-6	-0.078	-0.035	-7.52	0.076
-29	-7	-0.077	-0.045	-7.204	0.018
-29	-8	-0.079	-0.05	-6.866	-0.083
-29	-9	-0.084	-0.056	-6.501	-0.151
-29	-10	-0.083	-0.072	-6.095	-0.235
-29	-11	-0.073	-0.076	-5.676	-0.298
-29	-12	-0.07	-0.091	-5.228	-0.398
-29	-13	-0.097	-0.113	-4.8	-0.456
-29	-14	-0.071	-0.103	-4.333	-0.517
-29	-15	-0.081	-0.113	-3.872	-0.553
-29	-16	-0.083	-0.132	-3.446	-0.628
-29	-17	-0.078	-0.145	-3.004	-0.699
-29	-18	-0.082	-0.139	-2.601	-0.712
-29	-19	-0.069	-0.133	-2.206	-0.656
-29	-20	-0.083	-0.134	-1.839	-0.629
-29	-21	-0.056	-0.126	-1.514	-0.689
-29	-22	-0.072	-0.136	-1.236	-0.624
-29	-23	-0.074	-0.136	-0.973	-0.652
-29	-24	-0.077	-0.126	-0.766	-0.624
-29	-25	-0.072	-0.129	-0.573	-0.559
-29	-26	-0.07	-0.135	-0.409	-0.5
-29	-27	-0.067	-0.118	-0.288	-0.427
-29	-28	-0.062	-0.122	-0.187	-0.348
-29	-29	-0.072	-0.123	-0.104	-0.258
-29	-30	-0.072	-0.115	-0.042	-0.181
-28	30	-0.017	-0.253	-0.887	0.731
-28	29	-0.024	-0.3	-1.122	0.72
-28	28	-0.021	-0.332	-1.382	0.731
-28	27	-0.036	-0.373	-1.68	0.72
-28	26	-0.036	-0.411	-2	0.736
-28	25	-0.046	-0.448	-2.364	0.733
-28	24	-0.049	-0.478	-2.756	0.73
-28	23	-0.043	-0.516	-3.158	0.734
-28	22	-0.039	-0.54	-3.583	0.726
-28	21	-0.055	-0.554	-4.007	0.73
-28	20	-0.061	-0.572	-4.482	0.722
-28	19	-0.061	-0.578	-4.915	0.726
-28	18	-0.066	-0.594	-5.359	0.718
-28	17	-0.072	-0.575	-5.799	0.729
-28	16	-0.073	-0.569	-6.223	0.712
-28	15	-0.061	-0.551	-6.611	0.773
-28	14	-0.179	-0.424	-7.078	0.736
-28	13	-0.099	-0.525	-7.439	0.639
-28	12	-0.099	-0.472	-7.734	0.641
-28	11	-0.093	-0.436	-8.042	0.618
-28	10	-0.091	-0.375	-8.302	0.648
-28	9	-0.087	-0.334	-8.529	0.631
-28	8	-0.105	-0.279	-8.722	0.597
-28	7	-0.091	-0.227	-8.879	0.583
-28	6	-0.103	-0.183	-8.998	0.559
-28	5	-0.106	-0.147	-9.089	0.539
-28	4	-0.1	-0.106	-9.138	0.519
-28	3	-0.097	-0.069	-9.15	0.482
-28	2	-0.098	-0.04	-9.133	0.446
-28	1	-0.089	-0.031	-9.065	0.382
-28	0	-0.1	-0.006	-8.97	0.335
-28	-1	-0.096	-0.004	-8.871	0.303
-28	-2	-0.087	-0.003	-8.703	0.231
-28	-3	-0.092	0.003	-8.52	0.155
-28	-4	-0.102	-0.004	-8.294	0.082
-28	-5	-0.099	-0.001	-8.038	0
-28	-6	-0.081	-0.012	-7.77	-0.08
-28	-7	-0.097	-0.029	-7.447	-0.174
-28	-8	-0.103	-0.043	-7.106	-0.255
-28	-9	-0.094	-0.046	-6.72	-0.339
-28	-10	-0.085	-0.044	-6.318	-0.44
-28	-11	-0.089	-0.064	-5.871	-0.519
-28	-12	-0.1	-0.073	-5.421	-0.599
-28	-13	-0.09	-0.089	-4.961	-0.689
-28	-14	-0.099	-0.109	-4.484	-0.754
-28	-15	-0.093	-0.113	-4.016	-0.796
-28	-16	-0.085	-0.113	-3.552	-0.865
-28	-17	-0.096	-0.132	-3.116	-0.866
-28	-18	-0.088	-0.112	-2.673	-0.958
-28	-19	-0.087	-0.112	-2.264	-1.002
-28	-20	-0.088	-0.12	-1.896	-0.986
-28	-21	-0.097	-0.11	-1.577	-0.995
-28	-22	-0.086	-0.104	-1.274	-0.969
-28	-23	-0.094	-0.106	-1.001	-0.926
-28	-24	-0.087	-0.097	-0.775	-0.873
-28	-25	-0.073	-0.087	-0.588	-0.821
-28	-26	-0.089	-0.077	-0.435	-0.75
-28	-27	-0.076	-0.084	-0.273	-0.678
-28	-28	-0.076	-0.083	-0.171	-0.59
-28	-29	-0.085	-0.067	-0.084	-0.489
-28	-30	-0.062	-0.073	-0.016	-0.358
-27	30	-0.012	-0.316	-0.872	0.746
-27	29	-0.011	-0.361	-1.114	0.81
-27	28	-0.011	-0.458	-1.396	0.734
-27	27	-0.018	-0.478	-1.711	0.726
-27	26	-0.031	-0.52	-2.039	0.721
-27	25	-0.026	-0.567	-2.406	0.767
-27	24	-0.011	-0.615	-2.802	0.738
-27	23	-0.022	-0.646	-3.227	0.737
-27	22	-0.03	-0.681	-3.658	0.732
-27	21	-0.032	-0.718	-4.129	0.76
-27	20	-0.041	-0.729	-4.564	0.724
-27	19	-0.038	-0.755	-5.043	0.75
-27	18	-0.048	-0.748	-5.507	0.732
-27	17	-0.042	-0.75	-5.952	0.735
-27	16	-0.042	-0.736	-6.391	0.704
-27	15	-0.045	-0.699	-6.794	0.724
-27	14	-0.042	-0.668	-7.162	0.729
-27	13	-0.041	-0.637	-7.522	0.714
-27	12	-0.042	-0.59	-7.861	0.7
-27	11	-0.06	-0.527	-8.166	0.703
-27	10	-0.057	-0.482	-8.438	0.703
-27	9	-0.039	-0.413	-8.675	0.702
-27	8	-0.046	-0.369	-8.842	0.671
-27	7	-0.04	-0.309	-9.018	0.672
-27	6	-0.046	-0.22	-9.14	0.705
-27	5	-0.048	-0.146	-9.234	0.66
-27	4	-0.032	-0.089	-9.257	0.638
-27	3	-0.054	-0.049	-9.291	0.741
-27	2	-0.039	-0.039	-9.267	0.53
-27	1	-0.044	0.026	-9.23	0.367
-27	0	-0.043	0.024	-9.136	0.431
-27	-1	-0.041	0.057	-9.01	0.323
-27	-2	-0.045	0.061	-8.865	0.388
-27	-3	-0.036	0.058	-8.674	0.242
-27	-4	-0.04	0.073	-8.459	0.074
-27	-5	-0.043	0.057	-8.203	-0.009
-27	-6	-0.036	0.058	-7.923	-0.097
-27	-7	-0.043	0.048	-7.597	-0.186
-27	-8	-0.042	0.02	-7.237	-0.255
-27	-9	-0.048	0.016	-6.85	-0.349
-27	-10	-0.051	-0.003	-6.45	-0.453
-27	-11	-0.034	-0.018	-6.004	-0.506
-27	-12	-0.043	-0.029	-5.553	-0.674
-27	-13	-0.051	-0.038	-5.066	-0.738
-27	-14	-0.057	-0.073	-4.559	-0.786
-27	-15	-0.067	-0.039	-4.092	-0.994
-27	-16	-0.067	-0.072	-3.596	-1.05
-27	-17	-0.059	-0.076	-3.13	-1.133
-27	-18	-0.051	-0.078	-2.683	-1.192
-27	-19	-0.066	-0.093	-2.262	-1.224
-27	-20	-0.064	-0.083	-1.885	-1.231
-27	-21	-0.068	-0.091	-1.546	-1.23
-27	-22	-0.081	-0.082	-1.232	-1.222
-27	-23	-0.057	-0.084	-0.97	-1.181
-27	-24	-0.069	-0.069	-0.733	-1.139
-27	-25	-0.067	-0.083	-0.521	-1.052
-27	-26	-0.06	-0.07	-0.369	-0.979
-27	-27	-0.052	-0.063	-0.236	-0.902
-27	-28	-0.053	-0.072	-0.117	-0.75
-27	-29	-0.04	-0.041	-0.025	-0.65
-27	-30	-0.05	-0.053	0.043	-0.522
-26	30	0.008	-0.432	-0.847	0.801
-26	29	0	-0.496	-1.095	0.772
-26	28	-0.012	-0.554	-1.386	0.77
-26	27	-0.018	-0.617	-1.7	0.778
-26	26	-0.019	-0.68	-2.047	0.789
-26	25	-0.023	-0.736	-2.423	0.788
-26	24	-0.01	-0.789	-2.838	0.783
-26	23	-0.015	-0.84	-3.276	0.773
-26	22	-0.021	-0.877	-3.725	0.789
-26	21	-0.039	-0.918	-4.192	0.794
-26	20	-0.035	-0.941	-4.665	0.793
-26	19	-0.033	-0.947	-5.139	0.786
-26	18	-0.033	-0.974	-5.603	0.799
-26	17	-0.036	-0.954	-6.049	0.775
-26	16	-0.031	-0.934	-6.506	0.777
-26	15	-0.037	-0.912	-6.922	0.755
-26	14	-0.039	-0.871	-7.314	0.76
-26	13	-0.038	-0.817	-7.684	0.774
-26	12	-0.04	-0.755	-8.016	0.769
-26	11	-0.033	-0.689	-8.319	0.76
-26	10	-0.033	-0.625	-8.597	0.763
-26	9	-0.045	-0.55	-8.817	0.736
-26	8	-0.04	-0.475	-9.013	0.727
-26	7	-0.018	-0.409	-9.161	0.698
-26	6	-0.036	-0.321	-9.277	0.673
-26	5	-0.034	-0.242	-9.358	0.647
-26	4	-0.026	-0.178	-9.414	0.59
-26	3	-0.029	-0.108	-9.428	0.541
-26	2	-0.008	-0.068	-9.409	0.498
-26	1	-0.025	-0.01	-9.354	0.424
-26	0	-0.027	0.022	-9.254	0.359
-26	-1	-0.027	0.048	-9.132	0.279
-26	-2	-0.023	0.075	-8.979	0.176
-26	-3	-0.032	0.061	-8.794	0.084
-26	-4	-0.024	0.08	-8.58	-0.039
-26	-5	-0.028	0.08	-8.318	-0.142
-26	-6	-0.025	0.075	-8.037	-0.274
-26	-7	-0.028	0.065	-7.702	-0.396
-26	-8	-0.019	0.044	-7.365	-0.496
-26	-9	-0.027	0.041	-6.96	-0.629
-26	-10	-0.027	0.025	-6.557	-0.747
-26	-11	-0.031	0.007	-6.119	-0.861
-26	-12	-0.033	-0.003	-5.636	-0.975
-26	-13	-0.04	-0.022	-5.149	-1.09
-26	-14	-0.036	-0.029	-4.645	-1.179
-26	-15	-0.037	-0.029	-4.145	-1.28
-26	-16	-0.032	-0.037	-3.64	-1.339
-26	-17	-0.031	-0.037	-3.16	-1.419
-26	-18	-0.036	-0.051	-2.713	-1.472
-26	-19	-0.046	-0.05	-2.276	-1.511
-26	-20	-0.039	-0.058	-1.88	-1.5
-26	-21	-0.043	-0.056	-1.527	-1.527
-26	-22	-0.042	-0.053	-1.21	-1.495
-26	-23	-0.044	-0.055	-0.933	-1.451
-26	-24	-0.042	-0.054	-0.693	-1.432
-26	-25	-0.045	-0.055	-0.489	-1.338
-26	-26	-0.058	-0.051	-0.323	-1.242
-26	-27	-0.05	-0.057	-0.191	-1.127
-26	-28	-0.052	-0.042	-0.078	-1.011
-26	-29	-0.038	-0.039	0.012	-0.88
-26	-30	-0.042	-0.035	0.076	-0.741
-25	30	0.015	-0.576	-0.829	0.801
-25	29	0.012	-0.666	-1.095	0.788
-25	28	-0.003	-0.733	-1.376	0.788
-25	27	-0.013	-0.815	-1.702	0.806
-25	26	-0.006	-0.88	-2.056	0.806
-25	25	-0.012	-0.966	-2.458	0.824
-25	24	-0.013	-1.028	-2.887	0.82
-25	23	-0.006	-1.083	-3.333	0.817
-25	22	-0.021	-1.145	-3.784	0.807
-25	21	-0.027	-1.194	-4.265	0.82
-25	20	-0.015	-1.219	-4.741	0.796
-25	19	-0.029	-1.239	-5.227	0.824
-25	18	-0.03	-1.255	-5.715	0.793
-25	17	-0.039	-1.246	-6.169	0.795
-25	16	-0.039	-1.226	-6.62	0.797
-25	15	-0.023	-1.191	-7.034	0.803
-25	14	-0.034	-1.153	-7.449	0.786
-25	13	-0.036	-1.092	-7.818	0.797
-25	12	-0.03	-1.025	-8.155	0.785
-25	11	-0.03	-0.942	-8.462	0.765
-25	10	-0.031	-0.852	-8.731	0.748
-25	9	-0.033	-0.773	-8.956	0.732
-25	8	-0.027	-0.687	-9.15	0.699
-25	7	-0.031	-0.572	-9.307	0.679
-25	6	-0.02	-0.477	-9.424	0.64
-25	5	-0.02	-0.388	-9.502	0.607
-25	4	-0.018	-0.295	-9.546	0.549
-25	3	-0.009	-0.219	-9.562	0.5
-25	2	-0.011	-0.144	-9.545	0.453
-25	1	-0.015	-0.089	-9.485	0.333
-25	0	-0.02	-0.036	-9.395	0.264
-25	-1	-0.01	0.001	-9.266	0.161
-25	-2	-0.018	0.033	-9.116	0.038
-25	-3	0.005	0.057	-8.93	-0.061
-25	-4	-0.01	0.079	-8.713	-0.182
-25	-5	-0.021	0.073	-8.454	-0.319
-25	-6	-0.031	0.071	-8.165	-0.447
-25	-7	-0.007	0.071	-7.849	-0.583
-25	-8	-0.014	0.057	-7.497	-0.728
-25	-9	-0.016	0.038	-7.114	-0.846
-25	-10	-0.023	0.035	-6.695	-0.995
-25	-11	-0.025	0.018	-6.251	-1.131
-25	-12	-0.026	-0.007	-5.748	-1.268
-25	-13	-0.034	-0.019	-5.252	-1.397
-25	-14	-0.037	-0.037	-4.758	-1.507
-25	-15	-0.036	-0.046	-4.235	-1.616
-25	-16	-0.037	-0.055	-3.727	-1.66
-25	-17	-0.035	-0.064	-3.24	-1.74
-25	-18	-0.051	-0.074	-2.765	-1.799
-25	-19	-0.039	-0.072	-2.318	-1.83
-25	-20	-0.06	-0.076	-1.903	-1.872
-25	-21	-0.046	-0.071	-1.557	-1.875
-25	-22	-0.046	-0.065	-1.227	-1.843
-25	-23	-0.061	-0.065	-0.942	-1.817
-25	-24	-0.052	-0.054	-0.692	-1.746
-25	-25	-0.055	-0.061	-0.48	-1.674
-25	-26	-0.065	-0.06	-0.305	-1.581
-25	-27	-0.059	-0.057	-0.187	-1.459
-25	-28	-0.053	-0.05	-0.064	-1.314
-25	-29	-0.054	-0.05	0.012	-1.165
-25	-30	-0.049	-0.046	0.088	-1.01
-24	30	0.007	-0.788	-0.849	0.797
-24	29	-0.007	-0.879	-1.102	0.785
-24	28	-0.02	-0.975	-1.402	0.801
-24	27	-0.019	-1.071	-1.731	0.806
-24	26	-0.015	-1.164	-2.082	0.782
-24	25	-0.025	-1.24	-2.501	0.79
-24	24	-0.01	-1.328	-2.918	0.785
-24	23	-0.033	-1.414	-3.377	0.802
-24	22	-0.026	-1.469	-3.833	0.798
-24	21	-0.03	-1.526	-4.342	0.808
-24	20	-0.034	-1.564	-4.824	0.785
-24	19	-0.034	-1.595	-5.333	0.789
-24	18	-0.029	-1.599	-5.796	0.803
-24	17	-0.049	-1.591	-6.288	0.809
-24	16	-0.042	-1.579	-6.717	0.81
-24	15	-0.052	-1.544	-7.151	0.799
-24	14	-0.043	-1.486	-7.562	0.78
-24	13	-0.051	-1.425	-7.92	0.783
-24	12	-0.031	-1.34	-8.26	0.772
-24	11	-0.039	-1.238	-8.584	0.761
-24	10	-0.039	-1.144	-8.84	0.744
-24	9	-0.04	-1.031	-9.074	0.747
-24	8	-0.023	-0.922	-9.257	0.711
-24	7	-0.035	-0.793	-9.409	0.676
-24	6	-0.027	-0.681	-9.519	0.637
-24	5	-0.028	-0.546	-9.594	0.58
-24	4	-0.019	-0.43	-9.654	0.518
-24	3	-0.02	-0.341	-9.661	0.458
-24	2	-0.023	-0.247	-9.634	0.377
-24	1	-0.006	-0.156	-9.586	0.267
-24	0	0	-0.095	-9.485	0.195
-24	-1	-0.001	-0.035	-9.362	0.084
-24	-2	0.003	0.013	-9.207	-0.07
-24	-3	-0.004	0.034	-9.03	-0.172
-24	-4	-0.004	0.058	-8.812	-0.337
-24	-5	-0.011	0.092	-8.56	-0.49
-24	-6	-0.014	0.087	-8.285	-0.651
-24	-7	-0.008	0.086	-7.955	-0.797
-24	-8	-0.017	0.072	-7.597	-0.959
-24	-9	-0.007	0.072	-7.219	-1.104
-24	-10	-0.024	0.048	-6.77	-1.26
-24	-11	-0.006	0.04	-6.301	-1.39
-24	-12	-0.025	0.019	-5.83	-1.543
-24	-13	-0.017	0.003	-5.337	-1.702
-24	-14	-0.024	-0.013	-4.803	-1.817
-24	-15	-0.025	-0.024	-4.288	-1.923
-24	-16	-0.036	-0.036	-3.765	-2.028
-24	-17	-0.038	-0.04	-3.257	-2.117
-24	-18	-0.042	-0.046	-2.783	-2.183
-24	-19	-0.047	-0.056	-2.332	-2.236
-24	-20	-0.029	-0.052	-1.909	-2.259
-24	-21	-0.057	-0.056	-1.546	-2.26
-24	-22	-0.053	-0.051	-1.215	-2.242
-24	-23	-0.061	-0.058	-0.923	-2.194
-24	-24	-0.05	-0.059	-0.669	-2.131
-24	-25	-0.054	-0.058	-0.449	-2.035
-24	-26	-0.052	-0.048	-0.293	-1.906
-24	-27	-0.061	-0.047	-0.157	-1.787
-24	-28	-0.053	-0.037	-0.038	-1.635
-24	-29	-0.065	-0.036	0.047	-1.46
-24	-30	-0.062	-0.037	0.111	-1.285
-23	30	0.006	-0.975	-0.816	0.818
-23	29	-0.008	-1.091	-1.062	0.826
-23	28	-0.004	-1.208	-1.389	0.827
-23	27	-0.002	-1.323	-1.694	0.839
-23	26	-0.021	-1.438	-2.072	0.815
-23	25	-0.02	-1.542	-2.481	0.836
-23	24	-0.014	-1.639	-2.917	0.816
-23	23	-0.013	-1.725	-3.385	0.85
-23	22	-0.013	-1.807	-3.864	0.829
-23	21	-0.025	-1.861	-4.353	0.836
-23	20	-0.036	-1.908	-4.862	0.839
-23	19	-0.014	-1.933	-5.361	0.845
-23	18	-0.044	-1.954	-5.849	0.835
-23	17	-0.034	-1.958	-6.322	0.844
-23	16	-0.03	-1.938	-6.778	0.839
-23	15	-0.02	-1.887	-7.21	0.817
-23	14	-0.032	-1.837	-7.622	0.809
-23	13	-0.024	-1.753	-7.989	0.808
-23	12	-0.02	-1.672	-8.331	0.799
-23	11	-0.023	-1.562	-8.629	0.779
-23	10	-0.002	-1.445	-8.912	0.758
-23	9	-0.013	-1.308	-9.118	0.753
-23	8	-0.019	-1.174	-9.319	0.731
-23	7	0.003	-1.03	-9.47	0.677
-23	6	-0.002	-0.874	-9.575	0.633
-23	5	0.004	-0.733	-9.66	0.577
-23	4	0.012	-0.598	-9.699	0.5
-23	3	0.014	-0.473	-9.708	0.419
-23	2	0.006	-0.353	-9.69	0.335
-23	1	0.012	-0.241	-9.617	0.215
-23	0	0.002	-0.152	-9.516	0.107
-23	-1	0.008	-0.074	-9.407	-0.022
-23	-2	0.012	-0.012	-9.249	-0.152
-23	-3	0.009	0.027	-9.084	-0.312
-23	-4	0.029	0.066	-8.852	-0.453
-23	-5	0.024	0.099	-8.608	-0.627
-23	-6	0.03	0.109	-8.303	-0.795
-23	-7	0.01	0.096	-7.982	-0.98
-23	-8	0.015	0.098	-7.62	-1.168
-23	-9	0.014	0.085	-7.239	-1.349
-23	-10	0.015	0.087	-6.802	-1.505
-23	-11	0.007	0.061	-6.342	-1.673
-23	-12	0	0.043	-5.848	-1.828
-23	-13	0.006	0.035	-5.337	-1.987
-23	-14	0.001	0.014	-4.805	-2.106
-23	-15	-0.006	0.008	-4.285	-2.225
-23	-16	-0.015	-0.009	-3.761	-2.352
-23	-17	-0.025	-0.012	-3.246	-2.449
-23	-18	-0.02	-0.025	-2.743	-2.534
-23	-19	-0.021	-0.021	-2.298	-2.573
-23	-20	-0.019	-0.03	-1.884	-2.623
-23	-21	-0.038	-0.042	-1.498	-2.605
-23	-22	-0.034	-0.041	-1.157	-2.598
-23	-23	-0.033	-0.034	-0.863	-2.563
-23	-24	-0.036	-0.048	-0.627	-2.461
-23	-25	-0.038	-0.044	-0.408	-2.381
-23	-26	-0.038	-0.033	-0.26	-2.258
-23	-27	-0.042	-0.026	-0.108	-2.137
-23	-28	-0.037	-0.028	0.003	-1.957
-23	-29	-0.046	-0.021	0.095	-1.765
-23	-30	-0.041	-0.022	0.15	-1.574
-22	30	0.008	-1.219	-0.77	0.861
-22	29	0.026	-1.364	-1.036	0.838
-22	28	0.003	-1.499	-1.347	0.845
-22	27	-0.006	-1.642	-1.675	0.845
-22	26	-0.013	-1.762	-2.041	0.846
-22	25	-0.001	-1.882	-2.467	0.859
-22	24	-0.009	-2.008	-2.911	0.863
-22	23	-0.013	-2.108	-3.382	0.856
-22	22	0.001	-2.191	-3.852	0.838
-22	21	-0.014	-2.266	-4.369	0.845
-22	20	-0.019	-2.328	-4.872	0.85
-22	19	-0.013	-2.349	-5.381	0.856
-22	18	-0.016	-2.386	-5.86	0.844
-22	17	-0.019	-2.373	-6.362	0.865
-22	16	-0.022	-2.352	-6.807	0.846
-22	15	0	-2.315	-7.244	0.85
-22	14	-0.003	-2.243	-7.653	0.823
-22	13	-0.008	-2.147	-8.04	0.836
-22	12	-0.005	-2.042	-8.36	0.826
-22	11	0.005	-1.915	-8.668	0.804
-22	10	0.002	-1.797	-8.928	0.761
-22	9	0.01	-1.639	-9.16	0.772
-22	8	0.006	-1.471	-9.352	0.715
-22	7	0.013	-1.3	-9.484	0.656
-22	6	0.023	-1.126	-9.589	0.617
-22	5	0.027	-0.959	-9.668	0.549
-22	4	0.026	-0.792	-9.719	0.462
-22	3	0.029	-0.63	-9.718	0.364
-22	2	0.037	-0.489	-9.689	0.262
-22	1	0.046	-0.354	-9.633	0.141
-22	0	0.032	-0.239	-9.528	0.002
-22	-1	0.039	-0.147	-9.421	-0.136
-22	-2	0.04	-0.063	-9.262	-0.3
-22	-3	0.039	-0.005	-9.07	-0.482
-22	-4	0.053	0.048	-8.845	-0.67
-22	-5	0.045	0.093	-8.587	-0.85
-22	-6	0.052	0.113	-8.307	-1.024
-22	-7	0.048	0.125	-7.98	-1.226
-22	-8	0.054	0.121	-7.626	-1.408
-22	-9	0.04	0.118	-7.231	-1.588
-22	-10	0.044	0.101	-6.792	-1.791
-22	-11	0.027	0.093	-6.321	-1.965
-22	-12	0.027	0.077	-5.831	-2.146
-22	-13	0.029	0.059	-5.324	-2.308
-22	-14	0.024	0.031	-4.802	-2.482
-22	-15	0.016	0.022	-4.255	-2.613
-22	-16	0	-0.006	-3.729	-2.731
-22	-17	0.003	0.001	-3.206	-2.836
-22	-18	-0.004	-0.011	-2.705	-2.921
-22	-19	-0.012	-0.012	-2.254	-2.979
-22	-20	-0.021	-0.026	-1.826	-3.003
-22	-21	-0.029	-0.019	-1.458	-3.013
-22	-22	-0.024	-0.031	-1.126	-3
-22	-23	-0.033	-0.027	-0.83	-2.919
-22	-24	-0.035	-0.03	-0.581	-2.853
-22	-25	-0.025	-0.032	-0.373	-2.76
-22	-26	-0.023	-0.034	-0.206	-2.647
-22	-27	-0.036	-0.019	-0.07	-2.487
-22	-28	-0.048	-0.024	0.039	-2.308
-22	-29	-0.04	-0.008	0.118	-2.104
-22	-30	-0.055	-0.022	0.171	-1.891
-21	30	0.004	-1.52	-0.745	0.867
-21	29	0.013	-1.681	-1.006	0.876
-21	28	0.004	-1.84	-1.302	0.871
-21	27	-0.001	-1.996	-1.648	0.87
-21	26	-0.005	-2.152	-2.024	0.852
-21	25	-0.004	-2.288	-2.445	0.873
-21	24	-0.007	-2.425	-2.899	0.848
-21	23	-0.016	-2.546	-3.36	0.855
-21	22	-0.026	-2.646	-3.86	0.849
-21	21	-0.012	-2.737	-4.367	0.868
-21	20	-0.022	-2.79	-4.867	0.851
-21	19	-0.01	-2.845	-5.393	0.854
-21	18	-0.012	-2.87	-5.872	0.839
-21	17	-0.011	-2.868	-6.371	0.839
-21	16	0.002	-2.848	-6.806	0.849
-21	15	-0.003	-2.788	-7.259	0.839
-21	14	0.005	-2.716	-7.653	0.83
-21	13	-0.007	-2.616	-8.044	0.829
-21	12	0.011	-2.505	-8.367	0.807
-21	11	0.011	-2.369	-8.67	0.798
-21	10	0.032	-2.2	-8.947	0.763
-21	9	0.021	-2.028	-9.157	0.73
-21	8	0.041	-1.839	-9.343	0.692
-21	7	0.04	-1.644	-9.489	0.633
-21	6	0.025	-1.448	-9.6	0.556
-21	5	0.037	-1.251	-9.668	0.471
-21	4	0.062	-1.055	-9.692	0.39
-21	3	0.053	-0.872	-9.705	0.281
-21	2	0.062	-0.695	-9.677	0.16
-21	1	0.061	-0.533	-9.623	0.014
-21	0	0.056	-0.393	-9.512	-0.137
-21	-1	0.062	-0.272	-9.381	-0.289
-21	-2	0.055	-0.164	-9.236	-0.464
-21	-3	0.053	-0.081	-9.06	-0.643
-21	-4	0.066	-0.019	-8.827	-0.862
-21	-5	0.058	0.035	-8.583	-1.056
-21	-6	0.066	0.06	-8.298	-1.274
-21	-7	0.063	0.09	-7.977	-1.466
-21	-8	0.053	0.092	-7.614	-1.691
-21	-9	0.057	0.092	-7.216	-1.902
-21	-10	0.046	0.09	-6.786	-2.11
-21	-11	0.043	0.076	-6.31	-2.323
-21	-12	0.044	0.059	-5.822	-2.496
-21	-13	0.026	0.042	-5.289	-2.675
-21	-14	0.036	0.031	-4.759	-2.847
-21	-15	0.03	0.011	-4.216	-2.989
-21	-16	0.027	0.002	-3.687	-3.119
-21	-17	0.009	-0.008	-3.168	-3.239
-21	-18	0.008	-0.026	-2.676	-3.339
-21	-19	0.01	-0.036	-2.213	-3.395
-21	-20	0.001	-0.041	-1.796	-3.432
-21	-21	-0.006	-0.041	-1.424	-3.431
-21	-22	-0.023	-0.045	-1.078	-3.429
-21	-23	-0.03	-0.041	-0.792	-3.39
-21	-24	-0.023	-0.046	-0.533	-3.31
-21	-25	-0.017	-0.04	-0.338	-3.204
-21	-26	-0.038	-0.044	-0.169	-3.086
-21	-27	-0.043	-0.032	-0.054	-2.907
-21	-28	-0.033	-0.036	0.058	-2.707
-21	-29	-0.037	-0.035	0.129	-2.492
-21	-30	-0.037	-0.022	0.19	-2.255
-20	30	0.001	-1.852	-0.708	0.872
-20	29	0.017	-2.041	-0.989	0.848
-20	28	0.006	-2.22	-1.289	0.851
-20	27	0.011	-2.395	-1.612	0.848
-20	26	0.001	-2.563	-1.998	0.85
-20	25	-0.005	-2.736	-2.42	0.878
-20	24	-0.001	-2.888	-2.865	0.854
-20	23	-0.005	-3.026	-3.331	0.853
-20	22	-0.005	-3.137	-3.826	0.845
-20	21	-0.005	-3.226	-4.33	0.86
-20	20	-0.013	-3.309	-4.856	0.872
-20	19	-0.01	-3.353	-5.363	0.866
-20	18	0.007	-3.375	-5.855	0.868
-20	17	-0.002	-3.386	-6.341	0.867
-20	16	0.012	-3.358	-6.804	0.853
-20	15	0.006	-3.294	-7.241	0.853
-20	14	0.012	-3.213	-7.654	0.846
-20	13	0.019	-3.106	-8.026	0.838
-20	12	0.034	-2.974	-8.367	0.829
-20	11	0.026	-2.814	-8.662	0.81
-20	10	0.033	-2.634	-8.921	0.768
-20	9	0.049	-2.437	-9.14	0.747
-20	8	0.07	-2.233	-9.318	0.693
-20	7	0.053	-2.006	-9.461	0.636
-20	6	0.071	-1.783	-9.558	0.556
-20	5	0.084	-1.541	-9.634	0.46
-20	4	0.082	-1.317	-9.659	0.359
-20	3	0.08	-1.098	-9.675	0.226
-20	2	0.081	-0.887	-9.643	0.076
-20	1	0.095	-0.693	-9.564	-0.074
-20	0	0.084	-0.521	-9.467	-0.243
-20	-1	0.091	-0.374	-9.34	-0.43
-20	-2	0.088	-0.239	-9.184	-0.636
-20	-3	0.096	-0.141	-8.981	-0.86
-20	-4	0.088	-0.044	-8.755	-1.061
-20	-5	0.097	0.02	-8.503	-1.285
-20	-6	0.096	0.066	-8.209	-1.532
-20	-7	0.093	0.094	-7.892	-1.768
-20	-8	0.089	0.117	-7.512	-1.983
-20	-9	0.092	0.123	-7.135	-2.212
-20	-10	0.091	0.112	-6.691	-2.407
-20	-11	0.08	0.106	-6.22	-2.646
-20	-12	0.071	0.092	-5.717	-2.838
-20	-13	0.067	0.079	-5.2	-3.037
-20	-14	0.068	0.052	-4.681	-3.212
-20	-15	0.063	0.037	-4.127	-3.369
-20	-16	0.048	0.022	-3.6	-3.502
-20	-17	0.037	0.018	-3.082	-3.624
-20	-18	0.032	-0.003	-2.581	-3.721
-20	-19	0.028	-0.015	-2.123	-3.796
-20	-20	0.018	-0.015	-1.71	-3.829
-20	-21	0.013	-0.019	-1.339	-3.857
-20	-22	0.011	-0.031	-1.003	-3.84
-20	-23	0.007	-0.025	-0.717	-3.805
-20	-24	-0.019	-0.026	-0.48	-3.719
-20	-25	-0.005	-0.028	-0.27	-3.605
-20	-26	-0.021	-0.013	-0.117	-3.484
-20	-27	-0.005	-0.017	0	-3.315
-20	-28	-0.022	-0.025	0.087	-3.127
-20	-29	-0.036	-0.021	0.164	-2.876
-20	-30	-0.037	-0.016	0.213	-2.633
-19	30	-0.007	-2.189	-0.659	0.88
-19	29	0.009	-2.408	-0.922	0.876
-19	28	-0.001	-2.613	-1.232	0.893
-19	27	0.006	-2.809	-1.56	0.876
-19	26	-0.008	-3.005	-1.94	0.881
-19	25	-0.001	-3.197	-2.359	0.88
-19	24	0.005	-3.352	-2.794	0.883
-19	23	-0.003	-3.501	-3.274	0.897
-19	22	-0.006	-3.631	-3.773	0.881
-19	21	0.011	-3.735	-4.277	0.888
-19	20	0.001	-3.819	-4.778	0.883
-19	19	0.007	-3.881	-5.3	0.896
-19	18	0.007	-3.908	-5.812	0.874
-19	17	0.016	-3.906	-6.303	0.877
-19	16	0.012	-3.876	-6.757	0.882
-19	15	0.021	-3.828	-7.199	0.861
-19	14	0.038	-3.737	-7.592	0.856
-19	13	0.031	-3.612	-7.983	0.848
-19	12	0.028	-3.479	-8.315	0.831
-19	11	0.04	-3.302	-8.621	0.796
-19	10	0.06	-3.113	-8.889	0.761
-19	9	0.057	-2.902	-9.103	0.725
-19	8	0.06	-2.675	-9.288	0.67
-19	7	0.061	-2.426	-9.429	0.595
-19	6	0.076	-2.158	-9.515	0.502
-19	5	0.079	-1.901	-9.595	0.389
-19	4	0.092	-1.632	-9.623	0.256
-19	3	0.092	-1.391	-9.619	0.131
-19	2	0.092	-1.151	-9.572	-0.02
-19	1	0.098	-0.923	-9.519	-0.208
-19	0	0.104	-0.708	-9.4	-0.396
-19	-1	0.112	-0.526	-9.258	-0.596
-19	-2	0.119	-0.367	-9.109	-0.81
-19	-3	0.106	-0.236	-8.902	-1.035
-19	-4	0.12	-0.124	-8.685	-1.283
-19	-5	0.11	-0.046	-8.41	-1.528
-19	-6	0.109	0.016	-8.127	-1.77
-19	-7	0.093	0.07	-7.805	-2.027
-19	-8	0.097	0.082	-7.438	-2.279
-19	-9	0.092	0.107	-7.053	-2.526
-19	-10	0.09	0.099	-6.611	-2.751
-19	-11	0.095	0.08	-6.15	-2.98
-19	-12	0.078	0.08	-5.658	-3.195
-19	-13	0.077	0.068	-5.121	-3.366
-19	-14	0.064	0.059	-4.591	-3.566
-19	-15	0.05	0.032	-4.056	-3.746
-19	-16	0.05	0.02	-3.534	-3.805
-19	-17	0.04	-0.022	-3.009	-3.982
-19	-18	0.048	-0.017	-2.523	-4.107
-19	-19	0.023	-0.028	-2.088	-4.188
-19	-20	0.019	-0.033	-1.661	-4.217
-19	-21	-0.002	-0.036	-1.314	-4.249
-19	-22	-0.011	-0.045	-0.981	-4.257
-19	-23	-0.015	-0.052	-0.706	-4.212
-19	-24	-0.021	-0.049	-0.472	-4.052
-19	-25	-0.027	-0.038	-0.292	-4.025
-19	-26	-0.04	-0.052	-0.144	-3.874
-19	-27	-0.044	-0.045	-0.016	-3.719
-19	-28	-0.053	-0.052	0.072	-3.519
-19	-29	-0.055	-0.052	0.145	-3.268
-19	-30	-0.043	-0.054	0.192	-3.004
-18	30	-0.016	-2.607	-0.665	0.857
-18	29	-0.019	-2.85	-0.935	0.857
-18	28	-0.022	-3.085	-1.234	0.854
-18	27	-0.022	-3.312	-1.561	0.854
-18	26	-0.031	-3.524	-1.932	0.862
-18	25	-0.03	-3.718	-2.335	0.867
-18	24	-0.023	-3.904	-2.795	0.867
-18	23	-0.015	-4.07	-3.251	0.86
-18	22	-0.015	-4.212	-3.74	0.852
-18	21	-0.03	-4.321	-4.256	0.857
-18	20	-0.025	-4.415	-4.767	0.852
-18	19	-0.018	-4.461	-5.279	0.842
-18	18	-0.014	-4.509	-5.783	0.853
-18	17	-0.006	-4.514	-6.262	0.847
-18	16	-0.009	-4.482	-6.715	0.85
-18	15	0.007	-4.42	-7.171	0.821
-18	14	-0.002	-4.326	-7.573	0.821
-18	13	0.021	-4.205	-7.941	0.791
-18	12	0.029	-4.047	-8.287	0.781
-18	11	0.032	-3.863	-8.585	0.765
-18	10	0.037	-3.65	-8.843	0.717
-18	9	0.055	-3.417	-9.061	0.66
-18	8	0.05	-3.15	-9.242	0.598
-18	7	0.061	-2.89	-9.381	0.518
-18	6	0.069	-2.591	-9.476	0.438
-18	5	0.078	-2.297	-9.547	0.303
-18	4	0.087	-2.004	-9.57	0.176
-18	3	0.094	-1.713	-9.556	0.026
-18	2	0.096	-1.438	-9.503	-0.155
-18	1	0.101	-1.172	-9.419	-0.319
-18	0	0.116	-0.934	-9.324	-0.531
-18	-1	0.104	-0.707	-9.176	-0.752
-18	-2	0.106	-0.524	-9.02	-0.978
-18	-3	0.123	-0.363	-8.813	-1.228
-18	-4	0.116	-0.224	-8.582	-1.506
-18	-5	0.113	-0.118	-8.308	-1.742
-18	-6	0.123	-0.032	-8.017	-2.018
-18	-7	0.117	0.025	-7.685	-2.299
-18	-8	0.11	0.067	-7.308	-2.548
-18	-9	0.115	0.08	-6.907	-2.801
-18	-10	0.116	0.102	-6.475	-3.062
-18	-11	0.117	0.091	-6.012	-3.319
-18	-12	0.104	0.077	-5.521	-3.518
-18	-13	0.098	0.068	-4.995	-3.736
-18	-14	0.096	0.053	-4.457	-3.926
-18	-15	0.086	0.037	-3.927	-4.086
-18	-16	0.075	0.024	-3.404	-4.226
-18	-17	0.074	-0.002	-2.894	-4.383
-18	-18	0.057	-0.013	-2.402	-4.48
-18	-19	0.054	-0.023	-1.962	-4.576
-18	-20	0.056	-0.025	-1.57	-4.6
-18	-21	0.027	-0.034	-1.197	-4.635
-18	-22	0.019	-0.045	-0.888	-4.628
-18	-23	0.012	-0.046	-0.622	-4.584
-18	-24	0.015	-0.045	-0.392	-4.516
-18	-25	0.013	-0.043	-0.214	-4.42
-18	-26	0	-0.044	-0.076	-4.271
-18	-27	-0.008	-0.044	0.038	-4.105
-18	-28	-0.033	-0.037	0.119	-3.869
-18	-29	-0.032	-0.041	0.182	-3.631
-18	-30	-0.028	-0.04	0.216	-3.33
-17	30	-0.002	-2.992	-0.589	0.921
-17	29	0.004	-3.258	-0.839	0.897
-17	28	-0.01	-3.517	-1.126	0.894
-17	27	0.001	-3.771	-1.448	0.91
-17	26	-0.014	-3.996	-1.828	0.929
-17	25	0.007	-4.219	-2.234	0.904
-17	24	-0.008	-4.414	-2.68	0.916
-17	23	0.001	-4.596	-3.142	0.914
-17	22	-0.006	-4.721	-3.639	0.898
-17	21	0.001	-4.877	-4.134	0.886
-17	20	0.016	-4.969	-4.651	0.891
-17	19	0.016	-5.039	-5.154	0.887
-17	18	0.015	-5.069	-5.661	0.905
-17	17	0.018	-5.069	-6.148	0.911
-17	16	0.037	-5.037	-6.589	0.889
-17	15	0.038	-4.974	-7.03	0.876
-17	14	0.052	-4.876	-7.447	0.874
-17	13	0.065	-4.742	-7.814	0.852
-17	12	0.06	-4.574	-8.16	0.823
-17	11	0.073	-4.381	-8.438	0.796
-17	10	0.08	-4.157	-8.7	0.723
-17	9	0.088	-3.908	-8.913	0.664
-17	8	0.08	-3.63	-9.096	0.598
-17	7	0.097	-3.327	-9.231	0.512
-17	6	0.106	-3.011	-9.332	0.414
-17	5	0.114	-2.684	-9.397	0.309
-17	4	0.118	-2.361	-9.411	0.199
-17	3	0.127	-2.035	-9.391	0.027
-17	2	0.103	-1.743	-9.336	-0.208
-17	1	0.117	-1.435	-9.28	-0.41
-17	0	0.122	-1.147	-9.158	-0.664
-17	-1	0.124	-0.909	-9.024	-0.916
-17	-2	0.126	-0.679	-8.855	-1.179
-17	-3	0.132	-0.483	-8.643	-1.446
-17	-4	0.137	-0.31	-8.414	-1.714
-17	-5	0.135	-0.182	-8.14	-1.998
-17	-6	0.13	-0.09	-7.839	-2.286
-17	-7	0.133	-0.002	-7.51	-2.578
-17	-8	0.126	0.046	-7.137	-2.867
-17	-9	0.123	0.078	-6.741	-3.101
-17	-10	0.122	0.09	-6.308	-3.375
-17	-11	0.125	0.093	-5.832	-3.618
-17	-12	0.124	0.086	-5.325	-3.856
-17	-13	0.108	0.064	-4.818	-4.072
-17	-14	0.105	0.047	-4.303	-4.276
-17	-15	0.088	0.036	-3.787	-4.453
-17	-16	0.079	0.014	-3.263	-4.62
-17	-17	0.08	-0.015	-2.764	-4.73
-17	-18	0.068	-0.024	-2.298	-4.862
-17	-19	0.06	-0.039	-1.867	-4.951
-17	-20	0.054	-0.051	-1.473	-5.013
-17	-21	0.035	-0.052	-1.128	-5.028
-17	-22	0.015	-0.064	-0.842	-5.033
-17	-23	0.012	-0.062	-0.582	-5.003
-17	-24	-0.015	-0.06	-0.366	-4.949
-17	-25	-0.006	-0.074	-0.208	-4.824
-17	-26	-0.01	-0.066	-0.08	-4.689
-17	-27	-0.04	-0.071	0.016	-4.509
-17	-28	-0.041	-0.076	0.083	-4.287
-17	-29	-0.052	-0.069	0.153	-4.034
-17	-30	-0.055	-0.062	0.188	-3.745
-16	30	-0.038	-3.465	-0.582	0.863
-16	29	-0.036	-3.772	-0.821	0.848
-16	28	-0.03	-4.045	-1.109	0.853
-16	27	-0.025	-4.311	-1.431	0.847
-16	26	-0.04	-4.57	-1.786	0.845
-16	25	-0.03	-4.799	-2.19	0.861
-16	24	-0.031	-5.018	-2.616	0.846
-16	23	-0.025	-5.192	-3.069	0.848
-16	22	-0.018	-5.364	-3.567	0.851
-16	21	-0.006	-5.506	-4.062	0.858
-16	20	-0.004	-5.604	-4.572	0.852
-16	19	-0.011	-5.675	-5.073	0.861
-16	18	0.007	-5.713	-5.556	0.849
-16	17	0.014	-5.716	-6.043	0.848
-16	16	0.026	-5.688	-6.497	0.835
-16	15	0.031	-5.627	-6.942	0.82
-16	14	0.049	-5.514	-7.333	0.828
-16	13	0.048	-5.382	-7.711	0.801
-16	12	0.074	-5.196	-8.036	0.776
-16	11	0.074	-4.988	-8.339	0.729
-16	10	0.069	-4.742	-8.594	0.695
-16	9	0.077	-4.478	-8.788	0.622
-16	8	0.082	-4.174	-8.965	0.539
-16	7	0.103	-3.843	-9.095	0.451
-16	6	0.094	-3.502	-9.194	0.31
-16	5	0.103	-3.16	-9.257	0.184
-16	4	0.104	-2.801	-9.273	0.029
-16	3	0.115	-2.44	-9.248	-0.164
-16	2	0.113	-2.078	-9.2	-0.364
-16	1	0.12	-1.745	-9.113	-0.593
-16	0	0.111	-1.438	-9.005	-0.857
-16	-1	0.111	-1.153	-8.858	-1.107
-16	-2	0.115	-0.885	-8.672	-1.384
-16	-3	0.112	-0.662	-8.476	-1.677
-16	-4	0.116	-0.463	-8.236	-1.976
-16	-5	0.12	-0.306	-7.942	-2.269
-16	-6	0.103	-0.175	-7.638	-2.564
-16	-7	0.123	-0.075	-7.312	-2.869
-16	-8	0.116	-0.002	-6.942	-3.157
-16	-9	0.133	0.047	-6.536	-3.43
-16	-10	0.113	0.06	-6.111	-3.697
-16	-11	0.112	0.075	-5.63	-3.964
-16	-12	0.116	0.067	-5.148	-4.211
-16	-13	0.108	0.057	-4.641	-4.429
-16	-14	0.112	0.047	-4.113	-4.632
-16	-15	0.102	0.031	-3.601	-4.819
-16	-16	0.098	0.003	-3.105	-4.982
-16	-17	0.094	-0.006	-2.616	-5.114
-16	-18	0.092	-0.03	-2.159	-5.243
-16	-19	0.063	-0.047	-1.742	-5.32
-16	-20	0.073	-0.059	-1.375	-5.375
-16	-21	0.051	-0.074	-1.039	-5.393
-16	-22	0.029	-0.068	-0.747	-5.418
-16	-23	0.028	-0.084	-0.52	-5.375
-16	-24	0.012	-0.083	-0.335	-5.315
-16	-25	-0.008	-0.087	-0.169	-5.22
-16	-26	-0.016	-0.095	-0.044	-5.086
-16	-27	-0.027	-0.081	0.036	-4.909
-16	-28	-0.035	-0.085	0.104	-4.682
-16	-29	-0.033	-0.076	0.162	-4.418
-16	-30	-0.052	-0.072	0.188	-4.139
-15	30	-0.027	-3.933	-0.526	0.863
-15	29	-0.026	-4.244	-0.765	0.855
-15	28	-0.029	-4.546	-1.047	0.861
-15	27	-0.02	-4.84	-1.347	0.854
-15	26	-0.044	-5.106	-1.689	0.839
-15	25	-0.026	-5.366	-2.09	0.844
-15	24	-0.03	-5.594	-2.508	0.858
-15	23	-0.017	-5.791	-2.975	0.85
-15	22	-0.014	-5.958	-3.437	0.848
-15	21	-0.012	-6.102	-3.916	0.855
-15	20	-0.002	-6.204	-4.421	0.848
-15	19	0.015	-6.275	-4.921	0.856
-15	18	0.017	-6.31	-5.41	0.849
-15	17	0.03	-6.323	-5.874	0.854
-15	16	0.031	-6.29	-6.349	0.849
-15	15	0.043	-6.226	-6.76	0.829
-15	14	0.043	-6.115	-7.164	0.826
-15	13	0.056	-5.975	-7.535	0.801
-15	12	0.069	-5.781	-7.862	0.77
-15	11	0.066	-5.565	-8.154	0.717
-15	10	0.071	-5.319	-8.412	0.67
-15	9	0.086	-5.035	-8.609	0.599
-15	8	0.079	-4.702	-8.799	0.522
-15	7	0.084	-4.359	-8.91	0.394
-15	6	0.096	-4.001	-9	0.264
-15	5	0.098	-3.63	-9.058	0.12
-15	4	0.086	-3.234	-9.069	-0.069
-15	3	0.086	-2.834	-9.055	-0.256
-15	2	0.092	-2.445	-9.001	-0.486
-15	1	0.096	-2.07	-8.909	-0.737
-15	0	0.096	-1.71	-8.772	-0.991
-15	-1	0.091	-1.39	-8.62	-1.276
-15	-2	0.085	-1.094	-8.453	-1.564
-15	-3	0.097	-0.829	-8.232	-1.871
-15	-4	0.096	-0.609	-7.999	-2.185
-15	-5	0.096	-0.407	-7.712	-2.512
-15	-6	0.092	-0.252	-7.42	-2.819
-15	-7	0.102	-0.141	-7.072	-3.138
-15	-8	0.107	-0.056	-6.702	-3.444
-15	-9	0.116	0.012	-6.298	-3.721
-15	-10	0.1	0.04	-5.874	-4.004
-15	-11	0.108	0.057	-5.393	-4.261
-15	-12	0.114	0.067	-4.913	-4.506
-15	-13	0.114	0.051	-4.412	-4.745
-15	-14	0.101	0.045	-3.927	-4.958
-15	-15	0.092	0.023	-3.406	-5.135
-15	-16	0.103	0	-2.926	-5.307
-15	-17	0.1	-0.022	-2.455	-5.445
-15	-18	0.077	-0.031	-2.006	-5.56
-15	-19	0.086	-0.041	-1.603	-5.643
-15	-20	0.069	-0.068	-1.254	-5.72
-15	-21	0.054	-0.07	-0.95	-5.751
-15	-22	0.049	-0.086	-0.668	-5.762
-15	-23	0.048	-0.08	-0.459	-5.732
-15	-24	0.021	-0.093	-0.276	-5.677
-15	-25	0.003	-0.092	-0.126	-5.564
-15	-26	-0.008	-0.086	-0.02	-5.421
-15	-27	-0.025	-0.099	0.054	-5.262
-15	-28	-0.019	-0.091	0.112	-5.037
-15	-29	-0.031	-0.077	0.159	-4.771
-15	-30	-0.062	-0.076	0.188	-4.46
-14	30	-0.041	-4.399	-0.462	0.864
-14	29	-0.04	-4.743	-0.7	0.875
-14	28	-0.029	-5.062	-0.955	0.87
-14	27	-0.034	-5.361	-1.248	0.868
-14	26	-0.033	-5.649	-1.598	0.869
-14	25	-0.029	-5.918	-1.973	0.857
-14	24	-0.016	-6.144	-2.37	0.864
-14	23	-0.01	-6.363	-2.829	0.873
-14	22	-0.012	-6.533	-3.282	0.861
-14	21	0.008	-6.684	-3.759	0.865
-14	20	0	-6.803	-4.263	0.852
-14	19	0.014	-6.871	-4.744	0.871
-14	18	0.033	-6.901	-5.213	0.87
-14	17	0.053	-6.909	-5.692	0.864
-14	16	0.048	-6.874	-6.124	0.853
-14	15	0.063	-6.811	-6.561	0.851
-14	14	0.063	-6.705	-6.944	0.834
-14	13	0.068	-6.543	-7.311	0.804
-14	12	0.063	-6.359	-7.649	0.764
-14	11	0.081	-6.121	-7.926	0.725
-14	10	0.091	-5.86	-8.189	0.664
-14	9	0.083	-5.575	-8.379	0.586
-14	8	0.086	-5.239	-8.552	0.491
-14	7	0.089	-4.874	-8.698	0.371
-14	6	0.094	-4.483	-8.77	0.224
-14	5	0.094	-4.071	-8.829	0.068
-14	4	0.094	-3.646	-8.833	-0.121
-14	3	0.091	-3.225	-8.807	-0.348
-14	2	0.084	-2.806	-8.765	-0.585
-14	1	0.081	-2.383	-8.663	-0.843
-14	0	0.092	-1.997	-8.524	-1.126
-14	-1	0.061	-1.64	-8.371	-1.432
-14	-2	0.069	-1.297	-8.186	-1.752
-14	-3	0.07	-0.997	-7.97	-2.055
-14	-4	0.059	-0.734	-7.742	-2.386
-14	-5	0.073	-0.507	-7.435	-2.712
-14	-6	0.083	-0.33	-7.121	-3.047
-14	-7	0.081	-0.18	-6.775	-3.354
-14	-8	0.092	-0.08	-6.403	-3.668
-14	-9	0.087	0.004	-5.999	-3.971
-14	-10	0.097	0.048	-5.566	-4.248
-14	-11	0.116	0.08	-5.113	-4.515
-14	-12	0.111	0.08	-4.624	-4.764
-14	-13	0.118	0.081	-4.132	-5.006
-14	-14	0.135	0.077	-3.633	-5.2
-14	-15	0.132	0.047	-3.145	-5.405
-14	-16	0.131	0.044	-2.67	-5.559
-14	-17	0.135	0.022	-2.226	-5.709
-14	-18	0.12	0.001	-1.799	-5.827
-14	-19	0.124	-0.02	-1.431	-5.912
-14	-20	0.105	-0.028	-1.087	-5.988
-14	-21	0.103	-0.031	-0.79	-6.01
-14	-22	0.098	-0.044	-0.546	-6.027
-14	-23	0.079	-0.052	-0.349	-6.011
-14	-24	0.055	-0.053	-0.17	-5.949
-14	-25	0.056	-0.057	-0.04	-5.852
-14	-26	0.043	-0.068	0.04	-5.72
-14	-27	0.023	-0.062	0.118	-5.549
-14	-28	0.009	-0.056	0.175	-5.349
-14	-29	-0.002	-0.051	0.204	-5.062
-14	-30	-0.025	-0.059	0.232	-4.764
-13	30	-0.022	-4.836	-0.372	0.896
-13	29	-0.001	-5.205	-0.579	0.895
-13	28	-0.012	-5.55	-0.833	0.895
-13	27	-0.009	-5.874	-1.121	0.883
-13	26	0.009	-6.174	-1.448	0.881
-13	25	-0.003	-6.445	-1.812	0.891
-13	24	0.003	-6.693	-2.205	0.894
-13	23	0.021	-6.902	-2.641	0.889
-13	22	0.02	-7.083	-3.081	0.899
-13	21	0.028	-7.23	-3.549	0.897
-13	20	0.034	-7.349	-4.031	0.903
-13	19	0.042	-7.421	-4.501	0.902
-13	18	0.066	-7.472	-4.975	0.906
-13	17	0.073	-7.465	-5.438	0.906
-13	16	0.084	-7.434	-5.872	0.874
-13	15	0.088	-7.356	-6.311	0.874
-13	14	0.098	-7.247	-6.695	0.864
-13	13	0.088	-7.098	-7.043	0.829
-13	12	0.091	-6.914	-7.383	0.788
-13	11	0.096	-6.67	-7.661	0.739
-13	10	0.095	-6.404	-7.901	0.675
-13	9	0.097	-6.087	-8.114	0.595
-13	8	0.093	-5.751	-8.256	0.489
-13	7	0.092	-5.363	-8.39	0.355
-13	6	0.075	-4.961	-8.482	0.2
-13	5	0.06	-4.527	-8.519	0.017
-13	4	0.062	-4.079	-8.534	-0.195
-13	3	0.049	-3.621	-8.506	-0.43
-13	2	0.037	-3.163	-8.446	-0.69
-13	1	0.029	-2.722	-8.336	-0.963
-13	0	0.034	-2.294	-8.219	-1.276
-13	-1	0.023	-1.896	-8.052	-1.562
-13	-2	0.01	-1.521	-7.861	-1.897
-13	-3	0.016	-1.191	-7.629	-2.235
-13	-4	0.014	-0.882	-7.384	-2.582
-13	-5	0.009	-0.629	-7.103	-2.913
-13	-6	0.014	-0.416	-6.78	-3.251
-13	-7	0.032	-0.25	-6.435	-3.598
-13	-8	0.037	-0.121	-6.064	-3.895
-13	-9	0.038	-0.017	-5.676	-4.213
-13	-10	0.06	0.046	-5.241	-4.499
-13	-11	0.062	0.087	-4.781	-4.754
-13	-12	0.091	0.098	-4.308	-5.01
-13	-13	0.099	0.107	-3.835	-5.25
-13	-14	0.113	0.094	-3.353	-5.475
-13	-15	0.113	0.076	-2.884	-5.658
-13	-16	0.132	0.059	-2.413	-5.816
-13	-17	0.123	0.042	-1.991	-5.965
-13	-18	0.135	0.024	-1.596	-6.081
-13	-19	0.135	0.012	-1.231	-6.174
-13	-20	0.133	-0.01	-0.936	-6.236
-13	-21	0.12	-0.012	-0.652	-6.276
-13	-22	0.116	-0.013	-0.414	-6.29
-13	-23	0.105	-0.026	-0.238	-6.279
-13	-24	0.09	-0.035	-0.086	-6.236
-13	-25	0.076	-0.043	0.028	-6.136
-13	-26	0.06	-0.038	0.109	-6.005
-13	-27	0.038	-0.043	0.164	-5.856
-13	-28	0.047	-0.039	0.221	-5.633
-13	-29	0.02	-0.044	0.259	-5.372
-13	-30	0.006	-0.041	0.266	-5.053
-12	30	0.001	-5.312	-0.286	0.9
-12	29	0.002	-5.686	-0.487	0.905
-12	28	-0.004	-6.057	-0.731	0.899
-12	27	0.009	-6.379	-0.994	0.912
-12	26	0.004	-6.702	-1.294	0.91
-12	25	0.019	-6.973	-1.649	0.916
-12	24	0.017	-7.233	-2.03	0.916
-12	23	0.034	-7.456	-2.448	0.914
-12	22	0.039	-7.646	-2.875	0.91
-12	21	0.042	-7.788	-3.333	0.91
-12	20	0.05	-7.914	-3.787	0.91
-12	19	0.068	-7.997	-4.26	0.912
-12	18	0.078	-8.041	-4.734	0.909
-12	17	0.097	-8.034	-5.174	0.912
-12	16	0.103	-7.997	-5.621	0.895
-12	15	0.1	-7.923	-6.021	0.893
-12	14	0.102	-7.807	-6.407	0.876
-12	13	0.113	-7.647	-6.749	0.836
-12	12	0.113	-7.448	-7.073	0.798
-12	11	0.094	-7.212	-7.363	0.749
-12	10	0.097	-6.939	-7.592	0.682
-12	9	0.077	-6.626	-7.802	0.572
-12	8	0.058	-6.26	-7.97	0.466
-12	7	0.054	-5.871	-8.082	0.326
-12	6	0.044	-5.445	-8.16	0.154
-12	5	0.023	-4.994	-8.208	-0.035
-12	4	0.006	-4.524	-8.197	-0.262
-12	3	-0.002	-4.034	-8.171	-0.512
-12	2	-0.03	-3.556	-8.107	-0.782
-12	1	-0.039	-3.085	-8.014	-1.078
-12	0	-0.062	-2.613	-7.863	-1.405
-12	-1	-0.065	-2.178	-7.705	-1.723
-12	-2	-0.075	-1.764	-7.52	-2.061
-12	-3	-0.088	-1.383	-7.293	-2.394
-12	-4	-0.078	-1.058	-7.022	-2.773
-12	-5	-0.075	-0.767	-6.742	-3.117
-12	-6	-0.069	-0.521	-6.426	-3.471
-12	-7	-0.067	-0.32	-6.079	-3.814
-12	-8	-0.036	-0.159	-5.693	-4.131
-12	-9	-0.026	-0.052	-5.313	-4.437
-12	-10	-0.011	0.03	-4.889	-4.736
-12	-11	0.008	0.078	-4.442	-4.997
-12	-12	0.032	0.103	-3.991	-5.26
-12	-13	0.065	0.108	-3.533	-5.501
-12	-14	0.085	0.111	-3.056	-5.712
-12	-15	0.094	0.083	-2.612	-5.903
-12	-16	0.118	0.071	-2.169	-6.046
-12	-17	0.134	0.054	-1.769	-6.201
-12	-18	0.149	0.045	-1.396	-6.335
-12	-19	0.147	0.023	-1.059	-6.421
-12	-20	0.14	0.006	-0.785	-6.491
-12	-21	0.139	-0.019	-0.538	-6.532
-12	-22	0.121	-0.021	-0.332	-6.567
-12	-23	0.136	-0.035	-0.163	-6.535
-12	-24	0.105	-0.027	-0.037	-6.494
-12	-25	0.098	-0.035	0.081	-6.422
-12	-26	0.09	-0.042	0.134	-6.292
-12	-27	0.06	-0.03	0.182	-6.127
-12	-28	0.046	-0.037	0.219	-5.924
-12	-29	0.027	-0.038	0.257	-5.653
-12	-30	0.024	-0.025	0.266	-5.352
-11	30	0.018	-5.773	-0.205	0.936
-11	29	0.003	-6.176	-0.392	0.93
-11	28	0.014	-6.56	-0.62	0.93
-11	27	0.011	-6.898	-0.874	0.923
-11	26	0.027	-7.224	-1.152	0.92
-11	25	0.026	-7.518	-1.49	0.93
-11	24	0.039	-7.77	-1.845	0.923
-11	23	0.053	-7.992	-2.244	0.932
-11	22	0.057	-8.181	-2.661	0.937
-11	21	0.073	-8.339	-3.088	0.941
-11	20	0.083	-8.44	-3.548	0.924
-11	19	0.09	-8.518	-4.008	0.932
-11	18	0.099	-8.558	-4.439	0.934
-11	17	0.107	-8.557	-4.883	0.927
-11	16	0.106	-8.53	-5.3	0.933
-11	15	0.108	-8.445	-5.692	0.919
-11	14	0.108	-8.331	-6.08	0.886
-11	13	0.085	-8.187	-6.439	0.857
-11	12	0.084	-7.986	-6.75	0.816
-11	11	0.074	-7.755	-7.042	0.738
-11	10	0.059	-7.471	-7.274	0.66
-11	9	0.04	-7.151	-7.47	0.573
-11	8	0.029	-6.792	-7.616	0.446
-11	7	0.002	-6.37	-7.747	0.296
-11	6	-0.03	-5.935	-7.813	0.121
-11	5	-0.063	-5.464	-7.853	-0.096
-11	4	-0.075	-4.977	-7.859	-0.338
-11	3	-0.105	-4.463	-7.824	-0.592
-11	2	-0.118	-3.957	-7.737	-0.882
-11	1	-0.148	-3.449	-7.646	-1.195
-11	0	-0.166	-2.944	-7.519	-1.524
-11	-1	-0.199	-2.466	-7.337	-1.862
-11	-2	-0.211	-2.011	-7.138	-2.22
-11	-3	-0.207	-1.603	-6.909	-2.581
-11	-4	-0.214	-1.227	-6.635	-2.943
-11	-5	-0.199	-0.908	-6.341	-3.307
-11	-6	-0.2	-0.638	-6.019	-3.654
-11	-7	-0.187	-0.395	-5.687	-4.008
-11	-8	-0.161	-0.221	-5.318	-4.329
-11	-9	-0.14	-0.094	-4.915	-4.635
-11	-10	-0.113	0.014	-4.501	-4.931
-11	-11	-0.099	0.084	-4.065	-5.192
-11	-12	-0.045	0.111	-3.622	-5.457
-11	-13	-0.011	0.133	-3.171	-5.697
-11	-14	0.024	0.124	-2.733	-5.9
-11	-15	0.043	0.116	-2.305	-6.097
-11	-16	0.076	0.093	-1.903	-6.263
-11	-17	0.101	0.078	-1.53	-6.39
-11	-18	0.117	0.05	-1.186	-6.517
-11	-19	0.132	0.04	-0.878	-6.621
-11	-20	0.141	0.027	-0.616	-6.695
-11	-21	0.149	0.01	-0.4	-6.743
-11	-22	0.161	-0.011	-0.21	-6.754
-11	-23	0.157	-0.005	-0.076	-6.745
-11	-24	0.145	-0.017	0.041	-6.71
-11	-25	0.123	-0.029	0.13	-6.622
-11	-26	0.115	-0.029	0.17	-6.514
-11	-27	0.098	-0.027	0.213	-6.351
-11	-28	0.07	-0.023	0.249	-6.142
-11	-29	0.07	-0.018	0.265	-5.898
-11	-30	0.046	-0.018	0.296	-5.582
-10	30	0.012	-6.232	-0.138	0.934
-10	29	0.016	-6.636	-0.31	0.928
-10	28	0.038	-7.034	-0.502	0.933
-10	27	0.031	-7.382	-0.751	0.94
-10	26	0.048	-7.707	-1.02	0.929
-10	25	0.058	-8.01	-1.331	0.935
-10	24	0.06	-8.265	-1.671	0.955
-10	23	0.073	-8.491	-2.028	0.944
-10	22	0.075	-8.674	-2.442	0.947
-10	21	0.089	-8.823	-2.867	0.942
-10	20	0.089	-8.942	-3.276	0.94
-10	19	0.098	-9.023	-3.726	0.946
-10	18	0.113	-9.057	-4.151	0.932
-10	17	0.116	-9.055	-4.583	0.929
-10	16	0.111	-9.014	-4.988	0.936
-10	15	0.107	-8.934	-5.386	0.917
-10	14	0.092	-8.822	-5.752	0.891
-10	13	0.077	-8.67	-6.073	0.861
-10	12	0.067	-8.471	-6.379	0.81
-10	11	0.042	-8.224	-6.67	0.764
-10	10	0.018	-7.946	-6.886	0.677
-10	9	-0.017	-7.628	-7.095	0.566
-10	8	-0.039	-7.251	-7.236	0.441
-10	7	-0.084	-6.839	-7.354	0.268
-10	6	-0.125	-6.389	-7.421	0.089
-10	5	-0.152	-5.898	-7.466	-0.141
-10	4	-0.198	-5.395	-7.459	-0.388
-10	3	-0.216	-4.866	-7.422	-0.683
-10	2	-0.268	-4.334	-7.351	-0.969
-10	1	-0.304	-3.801	-7.243	-1.302
-10	0	-0.323	-3.264	-7.107	-1.641
-10	-1	-0.345	-2.751	-6.934	-1.996
-10	-2	-0.376	-2.274	-6.728	-2.356
-10	-3	-0.372	-1.824	-6.494	-2.721
-10	-4	-0.382	-1.414	-6.237	-3.112
-10	-5	-0.383	-1.057	-5.938	-3.468
-10	-6	-0.371	-0.756	-5.621	-3.823
-10	-7	-0.35	-0.485	-5.279	-4.189
-10	-8	-0.321	-0.284	-4.904	-4.511
-10	-9	-0.298	-0.133	-4.523	-4.812
-10	-10	-0.249	-0.009	-4.125	-5.121
-10	-11	-0.204	0.064	-3.712	-5.391
-10	-12	-0.165	0.112	-3.284	-5.647
-10	-13	-0.113	0.132	-2.856	-5.879
-10	-14	-0.076	0.146	-2.427	-6.08
-10	-15	-0.023	0.135	-2.021	-6.275
-10	-16	0.01	0.121	-1.645	-6.435
-10	-17	0.05	0.098	-1.297	-6.574
-10	-18	0.095	0.091	-0.973	-6.692
-10	-19	0.104	0.064	-0.706	-6.789
-10	-20	0.128	0.045	-0.463	-6.846
-10	-21	0.154	0.027	-0.255	-6.913
-10	-22	0.147	0.012	-0.106	-6.941
-10	-23	0.162	0.003	0.016	-6.909
-10	-24	0.157	0.008	0.103	-6.883
-10	-25	0.15	-0.009	0.174	-6.815
-10	-26	0.133	-0.022	0.212	-6.701
-10	-27	0.122	-0.013	0.255	-6.566
-10	-28	0.11	-0.022	0.268	-6.354
-10	-29	0.089	-0.015	0.277	-6.11
-10	-30	0.071	-0.016	0.295	-5.793
-9	30	0.016	-6.656	-0.066	0.951
-9	29	0.035	-7.073	-0.226	0.949
-9	28	0.04	-7.477	-0.402	0.956
-9	27	0.057	-7.837	-0.617	0.949
-9	26	0.064	-8.173	-0.867	0.948
-9	25	0.065	-8.474	-1.161	0.954
-9	24	0.083	-8.73	-1.485	0.957
-9	23	0.092	-8.952	-1.834	0.959
-9	22	0.101	-9.142	-2.213	0.967
-9	21	0.11	-9.292	-2.611	0.968
-9	20	0.11	-9.389	-3.022	0.973
-9	19	0.121	-9.469	-3.45	0.968
-9	18	0.117	-9.512	-3.86	0.971
-9	17	0.103	-9.508	-4.277	0.955
-9	16	0.098	-9.476	-4.664	0.948
-9	15	0.077	-9.401	-5.041	0.941
-9	14	0.065	-9.288	-5.412	0.917
-9	13	0.054	-9.123	-5.736	0.874
-9	12	0.031	-8.928	-6.034	0.816
-9	11	-0.015	-8.685	-6.291	0.766
-9	10	-0.063	-8.399	-6.509	0.676
-9	9	-0.092	-8.067	-6.699	0.563
-9	8	-0.134	-7.701	-6.84	0.42
-9	7	-0.184	-7.275	-6.951	0.243
-9	6	-0.235	-6.832	-7.033	0.052
-9	5	-0.276	-6.335	-7.061	-0.178
-9	4	-0.329	-5.791	-7.047	-0.426
-9	3	-0.396	-5.264	-7.017	-0.733
-9	2	-0.448	-4.695	-6.936	-1.042
-9	1	-0.481	-4.133	-6.827	-1.368
-9	0	-0.526	-3.569	-6.692	-1.731
-9	-1	-0.555	-3.034	-6.518	-2.101
-9	-2	-0.582	-2.523	-6.31	-2.473
-9	-3	-0.594	-2.034	-6.074	-2.859
-9	-4	-0.603	-1.59	-5.803	-3.231
-9	-5	-0.586	-1.188	-5.502	-3.606
-9	-6	-0.576	-0.862	-5.192	-3.973
-9	-7	-0.556	-0.577	-4.868	-4.321
-9	-8	-0.528	-0.354	-4.5	-4.661
-9	-9	-0.491	-0.174	-4.12	-4.953
-9	-10	-0.442	-0.034	-3.741	-5.266
-9	-11	-0.388	0.045	-3.321	-5.538
-9	-12	-0.321	0.102	-2.912	-5.789
-9	-13	-0.253	0.138	-2.508	-6.026
-9	-14	-0.196	0.146	-2.124	-6.231
-9	-15	-0.147	0.137	-1.763	-6.425
-9	-16	-0.092	0.131	-1.399	-6.576
-9	-17	-0.014	0.113	-1.082	-6.708
-9	-18	0.018	0.095	-0.798	-6.837
-9	-19	0.064	0.072	-0.534	-6.912
-9	-20	0.101	0.044	-0.346	-7.004
-9	-21	0.125	0.035	-0.178	-7.049
-9	-22	0.158	0.037	-0.028	-7.082
-9	-23	0.156	0.013	0.074	-7.061
-9	-24	0.154	0	0.142	-7.024
-9	-25	0.169	0.003	0.199	-6.963
-9	-26	0.147	0	0.249	-6.867
-9	-27	0.147	-0.002	0.282	-6.716
-9	-28	0.143	0.007	0.294	-6.521
-9	-29	0.111	-0.006	0.302	-6.263
-9	-30	0.092	-0.011	0.309	-5.969
-8	30	0.049	-7.062	0.008	0.976
-8	29	0.057	-7.506	-0.115	0.956
-8	28	0.054	-7.895	-0.291	0.961
-8	27	0.058	-8.274	-0.488	0.971
-8	26	0.075	-8.601	-0.718	0.969
-8	25	0.089	-8.904	-0.996	0.981
-8	24	0.097	-9.165	-1.302	0.968
-8	23	0.112	-9.389	-1.628	0.988
-8	22	0.127	-9.566	-1.977	0.985
-8	21	0.115	-9.706	-2.346	0.99
-8	20	0.121	-9.821	-2.728	0.987
-8	19	0.117	-9.893	-3.127	0.977
-8	18	0.117	-9.929	-3.533	0.976
-8	17	0.111	-9.92	-3.92	0.994
-8	16	0.082	-9.896	-4.293	0.983
-8	15	0.07	-9.813	-4.658	0.955
-8	14	0.03	-9.693	-5.009	0.939
-8	13	0.001	-9.534	-5.331	0.9
-8	12	-0.039	-9.346	-5.619	0.841
-8	11	-0.096	-9.105	-5.877	0.78
-8	10	-0.134	-8.815	-6.082	0.677
-8	9	-0.205	-8.486	-6.274	0.571
-8	8	-0.263	-8.116	-6.414	0.418
-8	7	-0.332	-7.695	-6.536	0.247
-8	6	-0.391	-7.233	-6.59	0.034
-8	5	-0.467	-6.724	-6.615	-0.198
-8	4	-0.536	-6.182	-6.61	-0.486
-8	3	-0.606	-5.617	-6.554	-0.786
-8	2	-0.671	-5.048	-6.482	-1.105
-8	1	-0.718	-4.449	-6.36	-1.437
-8	0	-0.766	-3.871	-6.233	-1.815
-8	-1	-0.808	-3.313	-6.06	-2.187
-8	-2	-0.843	-2.754	-5.852	-2.566
-8	-3	-0.868	-2.239	-5.613	-2.973
-8	-4	-0.872	-1.763	-5.346	-3.357
-8	-5	-0.882	-1.338	-5.067	-3.731
-8	-6	-0.863	-0.975	-4.749	-4.108
-8	-7	-0.831	-0.664	-4.42	-4.462
-8	-8	-0.792	-0.424	-4.079	-4.805
-8	-9	-0.738	-0.225	-3.71	-5.111
-8	-10	-0.688	-0.072	-3.347	-5.402
-8	-11	-0.606	0.051	-2.952	-5.678
-8	-12	-0.545	0.102	-2.558	-5.938
-8	-13	-0.467	0.144	-2.187	-6.163
-8	-14	-0.378	0.156	-1.814	-6.37
-8	-15	-0.304	0.16	-1.486	-6.545
-8	-16	-0.222	0.142	-1.165	-6.7
-8	-17	-0.146	0.13	-0.869	-6.842
-8	-18	-0.08	0.106	-0.647	-6.978
-8	-19	-0.031	0.077	-0.419	-7.048
-8	-20	0.031	0.062	-0.232	-7.151
-8	-21	0.091	0.046	-0.086	-7.182
-8	-22	0.113	0.027	0.024	-7.199
-8	-23	0.136	0.031	0.121	-7.222
-8	-24	0.155	0.014	0.178	-7.196
-8	-25	0.155	0.014	0.217	-7.122
-8	-26	0.162	0.01	0.239	-7.017
-8	-27	0.153	0.003	0.259	-6.869
-8	-28	0.148	-0.004	0.281	-6.68
-8	-29	0.116	0	0.286	-6.43
-8	-30	0.111	-0.003	0.308	-6.127
-7	30	0.045	-7.465	0.073	0.963
-7	29	0.053	-7.908	-0.054	0.967
-7	28	0.064	-8.329	-0.212	0.984
-7	27	0.067	-8.699	-0.381	0.967
-7	26	0.082	-9.037	-0.585	0.967
-7	25	0.094	-9.337	-0.841	0.966
-7	24	0.099	-9.597	-1.111	0.964
-7	23	0.103	-9.813	-1.413	0.99
-7	22	0.112	-9.996	-1.745	0.973
-7	21	0.115	-10.14	-2.095	0.986
-7	20	0.11	-10.247	-2.455	0.977
-7	19	0.102	-10.299	-2.828	0.989
-7	18	0.077	-10.345	-3.207	0.981
-7	17	0.068	-10.345	-3.57	0.982
-7	16	0.036	-10.298	-3.946	0.978
-7	15	0.007	-10.215	-4.281	0.958
-7	14	-0.048	-10.108	-4.609	0.931
-7	13	-0.084	-9.953	-4.914	0.882
-7	12	-0.16	-9.759	-5.195	0.842
-7	11	-0.212	-9.527	-5.422	0.777
-7	10	-0.289	-9.239	-5.655	0.654
-7	9	-0.361	-8.905	-5.82	0.554
-7	8	-0.449	-8.541	-5.952	0.391
-7	7	-0.519	-8.11	-6.046	0.203
-7	6	-0.629	-7.643	-6.11	-0.01
-7	5	-0.711	-7.133	-6.136	-0.25
-7	4	-0.787	-6.588	-6.138	-0.538
-7	3	-0.873	-6.014	-6.08	-0.837
-7	2	-0.955	-5.423	-6.018	-1.178
-7	1	-1.024	-4.808	-5.883	-1.537
-7	0	-1.081	-4.201	-5.748	-1.915
-7	-1	-1.127	-3.61	-5.559	-2.288
-7	-2	-1.173	-3.026	-5.36	-2.667
-7	-3	-1.199	-2.476	-5.128	-3.065
-7	-4	-1.218	-1.963	-4.881	-3.463
-7	-5	-1.212	-1.504	-4.592	-3.846
-7	-6	-1.194	-1.115	-4.273	-4.209
-7	-7	-1.169	-0.776	-3.963	-4.584
-7	-8	-1.126	-0.495	-3.613	-4.914
-7	-9	-1.068	-0.285	-3.291	-5.227
-7	-10	-0.983	-0.117	-2.928	-5.505
-7	-11	-0.917	0.002	-2.551	-5.797
-7	-12	-0.805	0.075	-2.196	-6.055
-7	-13	-0.715	0.112	-1.864	-6.267
-7	-14	-0.604	0.14	-1.528	-6.476
-7	-15	-0.509	0.149	-1.23	-6.662
-7	-16	-0.397	0.141	-0.942	-6.819
-7	-17	-0.287	0.123	-0.683	-6.96
-7	-18	-0.211	0.112	-0.457	-7.076
-7	-19	-0.125	0.086	-0.277	-7.171
-7	-20	-0.057	0.06	-0.127	-7.247
-7	-21	0.023	0.049	-0.011	-7.298
-7	-22	0.068	0.043	0.092	-7.332
-7	-23	0.12	0.029	0.163	-7.326
-7	-24	0.146	0.021	0.21	-7.278
-7	-25	0.163	0.014	0.24	-7.224
-7	-26	0.162	0.004	0.274	-7.127
-7	-27	0.164	0.007	0.276	-6.985
-7	-28	0.158	0.008	0.293	-6.786
-7	-29	0.151	0.001	0.293	-6.537
-7	-30	0.134	-0.001	0.296	-6.241
-6	30	0.067	-7.851	0.12	0.979
-6	29	0.071	-8.292	0.017	0.97
-6	28	0.088	-8.71	-0.117	0.972
-6	27	0.076	-9.095	-0.266	0.977
-6	26	0.094	-9.437	-0.455	0.967
-6	25	0.103	-9.728	-0.694	0.97
-6	24	0.105	-9.985	-0.934	0.975
-6	23	0.114	-10.205	-1.219	0.983
-6	22	0.121	-10.38	-1.511	0.998
-6	21	0.114	-10.519	-1.833	0.997
-6	20	0.108	-10.628	-2.162	0.997
-6	19	0.086	-10.687	-2.524	1.004
-6	18	0.057	-10.724	-2.876	0.997
-6	17	0.029	-10.699	-3.22	0.999
-6	16	-0.011	-10.669	-3.572	0.99
-6	15	-0.074	-10.594	-3.896	0.963
-6	14	-0.135	-10.481	-4.201	0.949
-6	13	-0.188	-10.321	-4.479	0.917
-6	12	-0.27	-10.13	-4.76	0.85
-6	11	-0.355	-9.89	-4.98	0.779
-6	10	-0.45	-9.61	-5.184	0.668
-6	9	-0.547	-9.291	-5.349	0.569
-6	8	-0.645	-8.912	-5.472	0.397
-6	7	-0.762	-8.489	-5.563	0.207
-6	6	-0.863	-8.023	-5.622	-0.02
-6	5	-0.974	-7.5	-5.631	-0.276
-6	4	-1.078	-6.952	-5.629	-0.558
-6	3	-1.182	-6.348	-5.583	-0.878
-6	2	-1.271	-5.737	-5.504	-1.207
-6	1	-1.357	-5.114	-5.37	-1.578
-6	0	-1.439	-4.483	-5.232	-1.973
-6	-1	-1.484	-3.867	-5.063	-2.347
-6	-2	-1.527	-3.248	-4.853	-2.756
-6	-3	-1.573	-2.684	-4.621	-3.136
-6	-4	-1.58	-2.141	-4.38	-3.548
-6	-5	-1.596	-1.662	-4.118	-3.943
-6	-6	-1.577	-1.245	-3.818	-4.301
-6	-7	-1.539	-0.881	-3.504	-4.666
-6	-8	-1.475	-0.578	-3.179	-4.983
-6	-9	-1.429	-0.338	-2.864	-5.31
-6	-10	-1.333	-0.156	-2.526	-5.601
-6	-11	-1.223	-0.014	-2.185	-5.871
-6	-12	-1.126	0.065	-1.87	-6.106
-6	-13	-0.991	0.123	-1.533	-6.335
-6	-14	-0.871	0.145	-1.238	-6.537
-6	-15	-0.746	0.158	-0.966	-6.733
-6	-16	-0.605	0.147	-0.694	-6.885
-6	-17	-0.489	0.139	-0.498	-7.011
-6	-18	-0.369	0.123	-0.307	-7.126
-6	-19	-0.262	0.106	-0.141	-7.222
-6	-20	-0.153	0.077	-0.022	-7.289
-6	-21	-0.081	0.063	0.076	-7.358
-6	-22	0.001	0.045	0.16	-7.374
-6	-23	0.058	0.039	0.207	-7.386
-6	-24	0.104	0.031	0.244	-7.346
-6	-25	0.13	0.018	0.27	-7.309
-6	-26	0.158	0.004	0.268	-7.206
-6	-27	0.174	0.002	0.301	-7.063
-6	-28	0.172	0.003	0.3	-6.88
-6	-29	0.152	0.01	0.313	-6.626
-6	-30	0.144	0.004	0.302	-6.332
-5	30	0.061	-8.198	0.183	0.983
-5	29	0.075	-8.649	0.096	0.997
-5	28	0.102	-9.056	-0.023	0.979
-5	27	0.107	-9.441	-0.168	0.982
-5	26	0.118	-9.79	-0.338	0.977
-5	25	0.119	-10.077	-0.523	0.987
-5	24	0.119	-10.338	-0.757	1
-5	23	0.129	-10.553	-1.012	0.996
-5	22	0.112	-10.721	-1.279	1.011
-5	21	0.103	-10.856	-1.582	1.013
-5	20	0.086	-10.954	-1.89	1.017
-5	19	0.05	-11.018	-2.214	1.016
-5	18	0.019	-11.043	-2.537	1.025
-5	17	-0.017	-11.032	-2.869	1.018
-5	16	-0.089	-10.995	-3.184	1.005
-5	15	-0.153	-10.91	-3.503	0.988
-5	14	-0.245	-10.8	-3.785	0.957
-5	13	-0.329	-10.648	-4.053	0.921
-5	12	-0.427	-10.467	-4.294	0.861
-5	11	-0.536	-10.22	-4.536	0.787
-5	10	-0.652	-9.948	-4.714	0.667
-5	9	-0.768	-9.624	-4.866	0.545
-5	8	-0.896	-9.252	-4.988	0.39
-5	7	-1.026	-8.832	-5.08	0.204
-5	6	-1.16	-8.368	-5.126	-0.031
-5	5	-1.275	-7.835	-5.157	-0.302
-5	4	-1.408	-7.278	-5.125	-0.58
-5	3	-1.52	-6.682	-5.069	-0.915
-5	2	-1.652	-6.048	-4.974	-1.267
-5	1	-1.744	-5.401	-4.874	-1.622
-5	0	-1.828	-4.757	-4.723	-2.017
-5	-1	-1.897	-4.115	-4.561	-2.408
-5	-2	-1.947	-3.477	-4.354	-2.814
-5	-3	-1.991	-2.871	-4.133	-3.212
-5	-4	-2.007	-2.317	-3.88	-3.609
-5	-5	-2.013	-1.807	-3.625	-4.004
-5	-6	-1.988	-1.359	-3.347	-4.362
-5	-7	-1.964	-0.969	-3.04	-4.721
-5	-8	-1.904	-0.638	-2.761	-5.056
-5	-9	-1.816	-0.383	-2.444	-5.363
-5	-10	-1.717	-0.186	-2.137	-5.661
-5	-11	-1.604	-0.041	-1.825	-5.929
-5	-12	-1.465	0.064	-1.512	-6.167
-5	-13	-1.333	0.135	-1.242	-6.409
-5	-14	-1.17	0.163	-0.968	-6.6
-5	-15	-1.029	0.169	-0.731	-6.787
-5	-16	-0.858	0.155	-0.512	-6.939
-5	-17	-0.711	0.154	-0.312	-7.076
-5	-18	-0.572	0.129	-0.155	-7.185
-5	-19	-0.419	0.111	-0.03	-7.287
-5	-20	-0.305	0.102	0.084	-7.364
-5	-21	-0.188	0.082	0.148	-7.415
-5	-22	-0.093	0.066	0.204	-7.426
-5	-23	-0.009	0.054	0.251	-7.431
-5	-24	0.057	0.033	0.281	-7.415
-5	-25	0.121	0.03	0.282	-7.362
-5	-26	0.159	0.03	0.301	-7.244
-5	-27	0.16	0.02	0.309	-7.112
-5	-28	0.176	0.025	0.316	-6.936
-5	-29	0.17	0.016	0.303	-6.682
-5	-30	0.164	0.018	0.313	-6.381
-4	30	0.081	-8.518	0.228	0.978
-4	29	0.098	-8.977	0.145	0.988
-4	28	0.101	-9.404	0.058	1.008
-4	27	0.112	-9.779	-0.069	0.997
-4	26	0.111	-10.119	-0.207	0.993
-4	25	0.119	-10.412	-0.386	0.994
-4	24	0.138	-10.658	-0.596	0.993
-4	23	0.11	-10.873	-0.819	0.995
-4	22	0.105	-11.031	-1.062	1.008
-4	21	0.086	-11.175	-1.331	1.016
-4	20	0.057	-11.274	-1.616	1.014
-4	19	0.009	-11.331	-1.918	1.018
-4	18	-0.034	-11.355	-2.212	1.026
-4	17	-0.109	-11.333	-2.512	1.014
-4	16	-0.197	-11.299	-2.808	1.016
-4	15	-0.272	-11.212	-3.087	1.004
-4	14	-0.375	-11.12	-3.361	0.959
-4	13	-0.498	-10.97	-3.605	0.927
-4	12	-0.618	-10.788	-3.841	0.884
-4	11	-0.745	-10.555	-4.056	0.779
-4	10	-0.897	-10.275	-4.232	0.687
-4	9	-1.038	-9.944	-4.375	0.553
-4	8	-1.195	-9.573	-4.492	0.383
-4	7	-1.346	-9.15	-4.576	0.181
-4	6	-1.503	-8.676	-4.618	-0.048
-4	5	-1.645	-8.162	-4.629	-0.308
-4	4	-1.809	-7.594	-4.608	-0.618
-4	3	-1.949	-6.995	-4.559	-0.944
-4	2	-2.057	-6.354	-4.457	-1.299
-4	1	-2.179	-5.682	-4.348	-1.675
-4	0	-2.294	-5.023	-4.203	-2.052
-4	-1	-2.379	-4.359	-4.049	-2.465
-4	-2	-2.446	-3.696	-3.843	-2.858
-4	-3	-2.487	-3.089	-3.64	-3.255
-4	-4	-2.514	-2.489	-3.41	-3.665
-4	-5	-2.515	-1.958	-3.149	-4.072
-4	-6	-2.502	-1.488	-2.895	-4.424
-4	-7	-2.458	-1.079	-2.628	-4.792
-4	-8	-2.377	-0.732	-2.332	-5.126
-4	-9	-2.308	-0.459	-2.067	-5.417
-4	-10	-2.192	-0.246	-1.783	-5.726
-4	-11	-2.058	-0.09	-1.503	-5.986
-4	-12	-1.908	0.018	-1.247	-6.238
-4	-13	-1.752	0.091	-0.99	-6.464
-4	-14	-1.575	0.118	-0.765	-6.656
-4	-15	-1.393	0.135	-0.552	-6.842
-4	-16	-1.207	0.142	-0.387	-6.995
-4	-17	-1.018	0.122	-0.22	-7.137
-4	-18	-0.846	0.102	-0.086	-7.243
-4	-19	-0.668	0.087	0.005	-7.342
-4	-20	-0.511	0.075	0.078	-7.42
-4	-21	-0.376	0.053	0.149	-7.452
-4	-22	-0.233	0.035	0.201	-7.491
-4	-23	-0.124	0.036	0.233	-7.497
-4	-24	-0.033	0.014	0.249	-7.47
-4	-25	0.025	0.011	0.255	-7.401
-4	-26	0.087	0.004	0.265	-7.312
-4	-27	0.125	0.005	0.283	-7.154
-4	-28	0.142	-0.003	0.258	-6.965
-4	-29	0.156	-0.005	0.267	-6.725
-4	-30	0.154	-0.006	0.271	-6.429
-3	30	0.082	-8.848	0.218	0.979
-3	29	0.097	-9.305	0.165	0.965
-3	28	0.087	-9.741	0.074	0.969
-3	27	0.095	-10.112	-0.018	0.961
-3	26	0.099	-10.45	-0.153	0.957
-3	25	0.092	-10.743	-0.29	0.965
-3	24	0.104	-10.993	-0.477	0.974
-3	23	0.081	-11.189	-0.672	0.987
-3	22	0.071	-11.364	-0.902	0.986
-3	21	0.03	-11.488	-1.131	0.998
-3	20	-0.022	-11.598	-1.375	0.99
-3	19	-0.069	-11.644	-1.647	1.001
-3	18	-0.139	-11.67	-1.908	1.005
-3	17	-0.235	-11.649	-2.186	0.995
-3	16	-0.331	-11.607	-2.448	0.995
-3	15	-0.439	-11.524	-2.716	0.984
-3	14	-0.568	-11.409	-2.969	0.948
-3	13	-0.72	-11.272	-3.199	0.913
-3	12	-0.864	-11.081	-3.404	0.859
-3	11	-1.028	-10.86	-3.597	0.787
-3	10	-1.187	-10.581	-3.76	0.676
-3	9	-1.364	-10.26	-3.887	0.541
-3	8	-1.545	-9.874	-3.986	0.377
-3	7	-1.725	-9.452	-4.052	0.173
-3	6	-1.909	-8.99	-4.099	-0.065
-3	5	-2.087	-8.464	-4.095	-0.337
-3	4	-2.264	-7.891	-4.068	-0.641
-3	3	-2.416	-7.268	-4.03	-0.965
-3	2	-2.562	-6.631	-3.927	-1.321
-3	1	-2.693	-5.965	-3.818	-1.695
-3	0	-2.807	-5.278	-3.684	-2.093
-3	-1	-2.905	-4.594	-3.531	-2.498
-3	-2	-2.987	-3.917	-3.341	-2.902
-3	-3	-3.035	-3.28	-3.141	-3.298
-3	-4	-3.067	-2.657	-2.922	-3.7
-3	-5	-3.071	-2.093	-2.679	-4.092
-3	-6	-3.055	-1.61	-2.444	-4.461
-3	-7	-3.001	-1.166	-2.188	-4.816
-3	-8	-2.94	-0.817	-1.931	-5.143
-3	-9	-2.822	-0.523	-1.702	-5.462
-3	-10	-2.703	-0.298	-1.429	-5.737
-3	-11	-2.552	-0.115	-1.205	-6.014
-3	-12	-2.4	0.012	-0.965	-6.264
-3	-13	-2.205	0.085	-0.753	-6.472
-3	-14	-2.012	0.119	-0.532	-6.684
-3	-15	-1.795	0.137	-0.373	-6.862
-3	-16	-1.578	0.139	-0.223	-7.024
-3	-17	-1.356	0.128	-0.089	-7.135
-3	-18	-1.136	0.11	0.013	-7.252
-3	-19	-0.933	0.097	0.084	-7.343
-3	-20	-0.746	0.067	0.148	-7.411
-3	-21	-0.554	0.061	0.184	-7.462
-3	-22	-0.396	0.045	0.21	-7.489
-3	-23	-0.262	0.019	0.24	-7.507
-3	-24	-0.144	0.012	0.257	-7.459
-3	-25	-0.04	0.013	0.26	-7.405
-3	-26	0.034	-0.005	0.258	-7.29
-3	-27	0.082	-0.001	0.258	-7.162
-3	-28	0.135	-0.003	0.248	-6.989
-3	-29	0.152	-0.006	0.256	-6.716
-3	-30	0.159	-0.008	0.256	-6.412
-2	30	0.092	-9.12	0.271	0.962
-2	29	0.088	-9.579	0.203	0.953
-2	28	0.103	-10.004	0.161	0.97
-2	27	0.108	-10.389	0.062	0.968
-2	26	0.106	-10.721	-0.042	0.979
-2	25	0.102	-11.009	-0.161	0.973
-2	24	0.092	-11.251	-0.312	0.989
-2	23	0.075	-11.458	-0.483	0.986
-2	22	0.038	-11.603	-0.676	1.001
-2	21	-0.011	-11.745	-0.892	0.998
-2	20	-0.082	-11.824	-1.105	1
-2	19	-0.166	-11.882	-1.35	1.023
-2	18	-0.248	-11.9	-1.601	1.015
-2	17	-0.357	-11.892	-1.846	1.007
-2	16	-0.48	-11.854	-2.088	1.009
-2	15	-0.623	-11.773	-2.328	0.995
-2	14	-0.781	-11.657	-2.563	0.959
-2	13	-0.943	-11.504	-2.761	0.918
-2	12	-1.132	-11.328	-2.952	0.852
-2	11	-1.313	-11.103	-3.119	0.792
-2	10	-1.509	-10.828	-3.261	0.682
-2	9	-1.733	-10.523	-3.393	0.543
-2	8	-1.924	-10.14	-3.48	0.374
-2	7	-2.131	-9.72	-3.532	0.168
-2	6	-2.325	-9.237	-3.568	-0.045
-2	5	-2.524	-8.712	-3.566	-0.32
-2	4	-2.716	-8.13	-3.531	-0.631
-2	3	-2.9	-7.505	-3.47	-0.954
-2	2	-3.059	-6.845	-3.401	-1.322
-2	1	-3.214	-6.164	-3.28	-1.702
-2	0	-3.355	-5.464	-3.159	-2.083
-2	-1	-3.445	-4.767	-3.001	-2.487
-2	-2	-3.529	-4.078	-2.84	-2.899
-2	-3	-3.605	-3.416	-2.641	-3.299
-2	-4	-3.629	-2.785	-2.44	-3.698
-2	-5	-3.658	-2.199	-2.226	-4.088
-2	-6	-3.62	-1.692	-2.01	-4.468
-2	-7	-3.571	-1.239	-1.782	-4.837
-2	-8	-3.494	-0.875	-1.553	-5.151
-2	-9	-3.395	-0.567	-1.339	-5.459
-2	-10	-3.251	-0.322	-1.117	-5.753
-2	-11	-3.096	-0.134	-0.903	-6.02
-2	-12	-2.905	-0.013	-0.697	-6.256
-2	-13	-2.69	0.073	-0.508	-6.493
-2	-14	-2.469	0.123	-0.364	-6.68
-2	-15	-2.228	0.137	-0.194	-6.849
-2	-16	-1.99	0.15	-0.083	-7
-2	-17	-1.724	0.147	0.014	-7.143
-2	-18	-1.47	0.122	0.103	-7.243
-2	-19	-1.232	0.112	0.159	-7.346
-2	-20	-1.007	0.089	0.202	-7.404
-2	-21	-0.795	0.071	0.226	-7.463
-2	-22	-0.594	0.056	0.257	-7.473
-2	-23	-0.414	0.055	0.273	-7.465
-2	-24	-0.276	0.04	0.282	-7.452
-2	-25	-0.139	0.024	0.29	-7.378
-2	-26	-0.01	0.023	0.28	-7.263
-2	-27	0.038	0.014	0.287	-7.127
-2	-28	0.104	0.021	0.28	-6.93
-2	-29	0.151	0.023	0.287	-6.663
-2	-30	0.157	0.015	0.292	-6.358
-1	30	0.116	-9.313	0.325	0.981
-1	29	0.116	-9.785	0.293	0.979
-1	28	0.13	-10.21	0.232	0.982
-1	27	0.121	-10.584	0.168	0.993
-1	26	0.11	-10.916	0.068	1.002
-1	25	0.085	-11.214	-0.038	1.003
-1	24	0.079	-11.459	-0.162	0.99
-1	23	0.052	-11.665	-0.304	0.999
-1	22	0.004	-11.824	-0.48	1.01
-1	21	-0.067	-11.944	-0.652	1.025
-1	20	-0.153	-12.028	-0.848	1.03
-1	19	-0.244	-12.085	-1.046	1.03
-1	18	-0.362	-12.11	-1.279	1.032
-1	17	-0.486	-12.096	-1.496	1.029
-1	16	-0.649	-12.057	-1.709	1.029
-1	15	-0.816	-11.977	-1.926	1.021
-1	14	-0.986	-11.879	-2.111	1
-1	13	-1.196	-11.71	-2.312	0.956
-1	12	-1.402	-11.537	-2.485	0.905
-1	11	-1.621	-11.306	-2.635	0.829
-1	10	-1.856	-11.04	-2.777	0.711
-1	9	-2.083	-10.725	-2.868	0.575
-1	8	-2.315	-10.356	-2.944	0.422
-1	7	-2.562	-9.926	-2.996	0.207
-1	6	-2.78	-9.449	-3.019	-0.02
-1	5	-3.008	-8.914	-3.022	-0.285
-1	4	-3.208	-8.34	-2.989	-0.596
-1	3	-3.409	-7.701	-2.933	-0.931
-1	2	-3.597	-7.041	-2.859	-1.294
-1	1	-3.754	-6.324	-2.745	-1.663
-1	0	-3.907	-5.622	-2.625	-2.065
-1	-1	-4.022	-4.909	-2.496	-2.467
-1	-2	-4.119	-4.209	-2.334	-2.873
-1	-3	-4.19	-3.528	-2.162	-3.267
-1	-4	-4.228	-2.888	-1.976	-3.682
-1	-5	-4.246	-2.293	-1.787	-4.065
-1	-6	-4.233	-1.765	-1.593	-4.443
-1	-7	-4.16	-1.298	-1.393	-4.804
-1	-8	-4.097	-0.91	-1.192	-5.149
-1	-9	-3.974	-0.598	-1.009	-5.449
-1	-10	-3.812	-0.333	-0.818	-5.719
-1	-11	-3.645	-0.141	-0.633	-5.985
-1	-12	-3.44	-0.015	-0.461	-6.236
-1	-13	-3.227	0.07	-0.313	-6.462
-1	-14	-2.975	0.13	-0.166	-6.66
-1	-15	-2.707	0.151	-0.053	-6.837
-1	-16	-2.44	0.151	0.025	-7
-1	-17	-2.136	0.144	0.105	-7.12
-1	-18	-1.854	0.125	0.164	-7.228
-1	-19	-1.574	0.115	0.218	-7.314
-1	-20	-1.313	0.109	0.253	-7.388
-1	-21	-1.052	0.086	0.267	-7.418
-1	-22	-0.823	0.075	0.287	-7.426
-1	-23	-0.609	0.057	0.292	-7.439
-1	-24	-0.412	0.049	0.298	-7.4
-1	-25	-0.262	0.046	0.297	-7.318
-1	-26	-0.123	0.036	0.295	-7.216
-1	-27	-0.024	0.032	0.294	-7.059
-1	-28	0.056	0.023	0.297	-6.836
-1	-29	0.112	0.025	0.297	-6.58
-1	-30	0.14	0.022	0.298	-6.265
0	30	0.122	-9.509	0.341	1
0	29	0.127	-9.991	0.317	0.994
0	28	0.123	-10.424	0.269	1.003
0	27	0.131	-10.805	0.21	0.996
0	26	0.112	-11.122	0.153	1.019
0	25	0.095	-11.414	0.068	1.01
0	24	0.051	-11.659	-0.046	1.007
0	23	-0.002	-11.866	-0.156	1.028
0	22	-0.054	-12.024	-0.302	1.026
0	21	-0.146	-12.145	-0.458	1.039
0	20	-0.245	-12.219	-0.615	1.041
0	19	-0.352	-12.265	-0.795	1.044
0	18	-0.512	-12.298	-0.984	1.056
0	17	-0.671	-12.289	-1.181	1.055
0	16	-0.841	-12.241	-1.376	1.043
0	15	-1.041	-12.158	-1.545	1.036
0	14	-1.261	-12.052	-1.731	1.014
0	13	-1.496	-11.902	-1.895	0.97
0	12	-1.738	-11.717	-2.043	0.92
0	11	-1.971	-11.476	-2.196	0.851
0	10	-2.236	-11.214	-2.303	0.744
0	9	-2.503	-10.904	-2.384	0.612
0	8	-2.771	-10.53	-2.466	0.438
0	7	-3.026	-10.11	-2.499	0.248
0	6	-3.281	-9.633	-2.529	0.023
0	5	-3.52	-9.09	-2.525	-0.261
0	4	-3.747	-8.5	-2.48	-0.564
0	3	-3.971	-7.867	-2.437	-0.889
0	2	-4.164	-7.183	-2.344	-1.248
0	1	-4.329	-6.478	-2.266	-1.628
0	0	-4.497	-5.767	-2.142	-2.027
0	-1	-4.621	-5.031	-2.014	-2.407
0	-2	-4.736	-4.333	-1.865	-2.82
0	-3	-4.799	-3.626	-1.723	-3.22
0	-4	-4.859	-2.963	-1.562	-3.621
0	-5	-4.856	-2.367	-1.394	-4.004
0	-6	-4.843	-1.821	-1.216	-4.379
0	-7	-4.803	-1.353	-1.035	-4.733
0	-8	-4.706	-0.938	-0.872	-5.072
0	-9	-4.59	-0.623	-0.698	-5.385
0	-10	-4.428	-0.358	-0.553	-5.663
0	-11	-4.253	-0.165	-0.4	-5.943
0	-12	-4.015	-0.022	-0.268	-6.181
0	-13	-3.783	0.073	-0.141	-6.394
0	-14	-3.506	0.134	-0.047	-6.586
0	-15	-3.217	0.149	0.049	-6.791
0	-16	-2.902	0.161	0.125	-6.921
0	-17	-2.606	0.155	0.18	-7.059
0	-18	-2.276	0.14	0.224	-7.156
0	-19	-1.966	0.123	0.241	-7.257
0	-20	-1.641	0.117	0.285	-7.303
0	-21	-1.352	0.103	0.292	-7.347
0	-22	-1.086	0.085	0.301	-7.377
0	-23	-0.823	0.074	0.298	-7.344
0	-24	-0.608	0.059	0.311	-7.299
0	-25	-0.405	0.044	0.303	-7.235
0	-26	-0.24	0.046	0.294	-7.112
0	-27	-0.1	0.035	0.309	-6.939
0	-28	0.007	0.042	0.309	-6.741
0	-29	0.077	0.03	0.302	-6.462
0	-30	0.133	0.025	0.302	-6.136
1	30	0.127	-9.665	0.367	1.004
1	29	0.133	-10.153	0.342	1.001
1	28	0.132	-10.575	0.333	1.001
1	27	0.119	-10.946	0.287	1
1	26	0.102	-11.275	0.228	1.001
1	25	0.071	-11.567	0.155	1.017
1	24	0.029	-11.813	0.074	1.011
1	23	-0.036	-12.018	-0.016	1.027
1	22	-0.122	-12.178	-0.125	1.037
1	21	-0.222	-12.296	-0.269	1.035
1	20	-0.366	-12.368	-0.406	1.042
1	19	-0.499	-12.425	-0.57	1.057
1	18	-0.686	-12.443	-0.724	1.051
1	17	-0.875	-12.438	-0.887	1.047
1	16	-1.079	-12.391	-1.045	1.05
1	15	-1.305	-12.306	-1.224	1.032
1	14	-1.559	-12.197	-1.364	1.002
1	13	-1.832	-12.048	-1.507	0.982
1	12	-2.1	-11.856	-1.632	0.926
1	11	-2.375	-11.627	-1.761	0.851
1	10	-2.668	-11.356	-1.867	0.757
1	9	-2.933	-11.028	-1.937	0.63
1	8	-3.243	-10.662	-1.992	0.463
1	7	-3.527	-10.236	-2.026	0.263
1	6	-3.802	-9.756	-2.033	0.043
1	5	-4.065	-9.207	-2.031	-0.23
1	4	-4.318	-8.621	-1.991	-0.531
1	3	-4.547	-7.987	-1.944	-0.855
1	2	-4.757	-7.298	-1.875	-1.203
1	1	-4.939	-6.571	-1.794	-1.583
1	0	-5.104	-5.857	-1.699	-1.971
1	-1	-5.257	-5.12	-1.58	-2.365
1	-2	-5.367	-4.402	-1.46	-2.77
1	-3	-5.449	-3.698	-1.31	-3.174
1	-4	-5.505	-3.028	-1.184	-3.573
1	-5	-5.525	-2.414	-1.034	-3.951
1	-6	-5.505	-1.857	-0.879	-4.345
1	-7	-5.447	-1.38	-0.73	-4.7
1	-8	-5.358	-0.971	-0.597	-5.029
1	-9	-5.234	-0.642	-0.457	-5.323
1	-10	-5.071	-0.369	-0.327	-5.606
1	-11	-4.872	-0.163	-0.208	-5.879
1	-12	-4.643	-0.021	-0.094	-6.126
1	-13	-4.376	0.066	-0.001	-6.339
1	-14	-4.084	0.136	0.071	-6.541
1	-15	-3.777	0.163	0.138	-6.714
1	-16	-3.424	0.176	0.189	-6.867
1	-17	-3.093	0.172	0.231	-6.997
1	-18	-2.738	0.152	0.278	-7.098
1	-19	-2.38	0.14	0.288	-7.182
1	-20	-2.049	0.114	0.285	-7.237
1	-21	-1.71	0.101	0.293	-7.273
1	-22	-1.381	0.089	0.301	-7.281
1	-23	-1.099	0.077	0.295	-7.255
1	-24	-0.834	0.061	0.308	-7.218
1	-25	-0.587	0.055	0.299	-7.132
1	-26	-0.392	0.043	0.298	-6.993
1	-27	-0.227	0.048	0.292	-6.818
1	-28	-0.088	0.046	0.293	-6.607
1	-29	0.003	0.039	0.306	-6.324
1	-30	0.106	0.036	0.299	-5.988
2	30	0.127	-9.782	0.373	0.987
2	29	0.116	-10.251	0.358	1.006
2	28	0.118	-10.687	0.327	0.998
2	27	0.107	-11.059	0.32	1.007
2	26	0.056	-11.396	0.275	1.014
2	25	0.025	-11.681	0.228	1.008
2	24	-0.027	-11.941	0.171	1.012
2	23	-0.114	-12.127	0.087	1.026
2	22	-0.229	-12.288	0.001	1.025
2	21	-0.356	-12.406	-0.114	1.026
2	20	-0.5	-12.488	-0.23	1.025
2	19	-0.685	-12.545	-0.348	1.05
2	18	-0.885	-12.571	-0.477	1.054
2	17	-1.104	-12.535	-0.625	1.06
2	16	-1.352	-12.494	-0.752	1.06
2	15	-1.604	-12.414	-0.889	1.043
2	14	-1.898	-12.301	-1.021	1.032
2	13	-2.183	-12.16	-1.135	0.993
2	12	-2.499	-11.975	-1.249	0.946
2	11	-2.801	-11.741	-1.345	0.874
2	10	-3.126	-11.467	-1.444	0.774
2	9	-3.436	-11.15	-1.518	0.657
2	8	-3.757	-10.763	-1.556	0.495
2	7	-4.073	-10.341	-1.581	0.291
2	6	-4.372	-9.861	-1.587	0.066
2	5	-4.646	-9.309	-1.58	-0.19
2	4	-4.905	-8.709	-1.551	-0.483
2	3	-5.135	-8.066	-1.502	-0.803
2	2	-5.378	-7.373	-1.445	-1.15
2	1	-5.57	-6.65	-1.382	-1.519
2	0	-5.751	-5.926	-1.277	-1.902
2	-1	-5.896	-5.182	-1.179	-2.313
2	-2	-6.016	-4.45	-1.073	-2.705
2	-3	-6.1	-3.739	-0.955	-3.091
2	-4	-6.153	-3.066	-0.843	-3.496
2	-5	-6.172	-2.429	-0.713	-3.872
2	-6	-6.157	-1.889	-0.584	-4.251
2	-7	-6.122	-1.395	-0.484	-4.601
2	-8	-6.021	-0.985	-0.367	-4.933
2	-9	-5.893	-0.654	-0.265	-5.232
2	-10	-5.729	-0.381	-0.158	-5.53
2	-11	-5.523	-0.175	-0.075	-5.781
2	-12	-5.283	-0.037	0.008	-6.03
2	-13	-4.99	0.052	0.074	-6.241
2	-14	-4.702	0.111	0.133	-6.447
2	-15	-4.367	0.14	0.188	-6.611
[truncated: 1,723 more rows]

## Sheet: Fig. 2d
Yaw angle: -25°					Yaw angle: 0°					Yaw angle: 25°					Pitch angle: -25°					Pitch angle: 0°					Pitch angle: 25°
Pitch angle (°)	Tag-1	Tag-2	Tag-3	Tag-4	Pitch angle (°)	Tag-1	Tag-2	Tag-3	Tag-4	Pitch angle (°)	Tag-1	Tag-2	Tag-3	Tag-4	Yaw angle (°)	Tag-1	Tag-2	Tag-3	Tag-4	Yaw angle (°)	Tag-1	Tag-2	Tag-3	Tag-4	Yaw angle (°)	Tag-1	Tag-2	Tag-3	Tag-4
30	0.015	-0.576	-0.829	0.801	30	0.122	-9.509	0.341	1	30	-0.471	-2.075	0.114	0.964	-30	-0.101	-0.17	-0.592	-0.339	-30	-0.095	-0.006	-8.447	0.478	-30	-0.118	-0.225	-2.228	0.732
29	0.012	-0.666	-1.095	0.788	29	0.127	-9.991	0.317	0.994	29	-0.704	-2.251	0.111	0.963	-29	-0.072	-0.129	-0.573	-0.559	-29	-0.085	-0.052	-8.738	0.494	-29	-0.055	-0.338	-2.291	0.763
28	-0.003	-0.733	-1.376	0.788	28	0.123	-10.424	0.269	1.003	28	-0.967	-2.422	0.101	0.96	-28	-0.073	-0.087	-0.588	-0.821	-28	-0.1	-0.006	-8.97	0.335	-28	-0.046	-0.448	-2.364	0.733
27	-0.013	-0.815	-1.702	0.806	27	0.131	-10.805	0.21	0.996	27	-1.271	-2.57	0.084	0.957	-27	-0.067	-0.083	-0.521	-1.052	-27	-0.043	0.024	-9.136	0.431	-27	-0.026	-0.567	-2.406	0.767
26	-0.006	-0.88	-2.056	0.806	26	0.112	-11.122	0.153	1.019	26	-1.634	-2.701	0.089	0.95	-26	-0.045	-0.055	-0.489	-1.338	-26	-0.027	0.022	-9.254	0.359	-26	-0.023	-0.736	-2.423	0.788
25	-0.012	-0.966	-2.458	0.824	25	0.095	-11.414	0.068	1.01	25	-2.066	-2.81	0.083	0.95	-25	-0.055	-0.061	-0.48	-1.674	-25	-0.02	-0.036	-9.395	0.264	-25	-0.012	-0.966	-2.458	0.824
24	-0.013	-1.028	-2.887	0.82	24	0.051	-11.659	-0.046	1.007	24	-2.528	-2.887	0.069	0.943	-24	-0.054	-0.058	-0.449	-2.035	-24	0	-0.095	-9.485	0.195	-24	-0.025	-1.24	-2.501	0.79
23	-0.006	-1.083	-3.333	0.817	23	-0.002	-11.866	-0.156	1.028	23	-3.051	-2.938	0.061	0.941	-23	-0.038	-0.044	-0.408	-2.381	-23	0.002	-0.152	-9.516	0.107	-23	-0.02	-1.542	-2.481	0.836
22	-0.021	-1.145	-3.784	0.807	22	-0.054	-12.024	-0.302	1.026	22	-3.59	-2.976	0.055	0.957	-22	-0.025	-0.032	-0.373	-2.76	-22	0.032	-0.239	-9.528	0.002	-22	-0.001	-1.882	-2.467	0.859
21	-0.027	-1.194	-4.265	0.82	21	-0.146	-12.145	-0.458	1.039	21	-4.2	-2.996	0.05	0.939	-21	-0.017	-0.04	-0.338	-3.204	-21	0.056	-0.393	-9.512	-0.137	-21	-0.004	-2.288	-2.445	0.873
20	-0.015	-1.219	-4.741	0.796	20	-0.245	-12.219	-0.615	1.041	20	-4.814	-2.981	0.052	0.938	-20	-0.005	-0.028	-0.27	-3.605	-20	0.084	-0.521	-9.467	-0.243	-20	-0.005	-2.736	-2.42	0.878
19	-0.029	-1.239	-5.227	0.824	19	-0.352	-12.265	-0.795	1.044	19	-5.466	-2.956	0.043	0.944	-19	-0.027	-0.038	-0.292	-4.025	-19	0.104	-0.708	-9.4	-0.396	-19	-0.001	-3.197	-2.359	0.88
18	-0.03	-1.255	-5.715	0.793	18	-0.512	-12.298	-0.984	1.056	18	-6.131	-2.899	0.048	0.942	-18	0.013	-0.043	-0.214	-4.42	-18	0.116	-0.934	-9.324	-0.531	-18	-0.03	-3.718	-2.335	0.867
17	-0.039	-1.246	-6.169	0.795	17	-0.671	-12.289	-1.181	1.055	17	-6.802	-2.822	0.047	0.952	-17	-0.006	-0.074	-0.208	-4.824	-17	0.122	-1.147	-9.158	-0.664	-17	0.007	-4.219	-2.234	0.904
16	-0.039	-1.226	-6.62	0.797	16	-0.841	-12.241	-1.376	1.043	16	-7.463	-2.737	0.047	0.941	-16	-0.008	-0.087	-0.169	-5.22	-16	0.111	-1.438	-9.005	-0.857	-16	-0.03	-4.799	-2.19	0.861
15	-0.023	-1.191	-7.034	0.803	15	-1.041	-12.158	-1.545	1.036	15	-8.116	-2.631	0.056	0.949	-15	0.003	-0.092	-0.126	-5.564	-15	0.096	-1.71	-8.772	-0.991	-15	-0.026	-5.366	-2.09	0.844
14	-0.034	-1.153	-7.449	0.786	14	-1.261	-12.052	-1.731	1.014	14	-8.744	-2.517	0.067	0.944	-14	0.056	-0.057	-0.04	-5.852	-14	0.092	-1.997	-8.524	-1.126	-14	-0.029	-5.918	-1.973	0.857
13	-0.036	-1.092	-7.818	0.797	13	-1.496	-11.902	-1.895	0.97	13	-9.372	-2.37	0.054	0.955	-13	0.076	-0.043	0.028	-6.136	-13	0.034	-2.294	-8.219	-1.276	-13	-0.003	-6.445	-1.812	0.891
12	-0.03	-1.025	-8.155	0.785	12	-1.738	-11.717	-2.043	0.92	12	-9.96	-2.219	0.061	0.973	-12	0.098	-0.035	0.081	-6.422	-12	-0.062	-2.613	-7.863	-1.405	-12	0.019	-6.973	-1.649	0.916
11	-0.03	-0.942	-8.462	0.765	11	-1.971	-11.476	-2.196	0.851	11	-10.511	-2.061	0.081	0.975	-11	0.123	-0.029	0.13	-6.622	-11	-0.166	-2.944	-7.519	-1.524	-11	0.026	-7.518	-1.49	0.93
10	-0.031	-0.852	-8.731	0.748	10	-2.236	-11.214	-2.303	0.744	10	-11.031	-1.889	0.088	0.999	-10	0.15	-0.009	0.174	-6.815	-10	-0.323	-3.264	-7.107	-1.641	-10	0.058	-8.01	-1.331	0.935
9	-0.033	-0.773	-8.956	0.732	9	-2.503	-10.904	-2.384	0.612	9	-11.514	-1.724	0.116	0.989	-9	0.169	0.003	0.199	-6.963	-9	-0.526	-3.569	-6.692	-1.731	-9	0.065	-8.474	-1.161	0.954
8	-0.027	-0.687	-9.15	0.699	8	-2.771	-10.53	-2.466	0.438	8	-11.924	-1.537	0.148	1.002	-8	0.155	0.014	0.217	-7.122	-8	-0.766	-3.871	-6.233	-1.815	-8	0.089	-8.904	-0.996	0.981
7	-0.031	-0.572	-9.307	0.679	7	-3.026	-10.11	-2.499	0.248	7	-12.318	-1.347	0.159	1.012	-7	0.163	0.014	0.24	-7.224	-7	-1.081	-4.201	-5.748	-1.915	-7	0.094	-9.337	-0.841	0.966
6	-0.02	-0.477	-9.424	0.64	6	-3.281	-9.633	-2.529	0.023	6	-12.669	-1.174	0.188	1.026	-6	0.13	0.018	0.27	-7.309	-6	-1.439	-4.483	-5.232	-1.973	-6	0.103	-9.728	-0.694	0.97
5	-0.02	-0.388	-9.502	0.607	5	-3.52	-9.09	-2.525	-0.261	5	-12.988	-1.001	0.201	1.032	-5	0.121	0.03	0.282	-7.362	-5	-1.828	-4.757	-4.723	-2.017	-5	0.119	-10.077	-0.523	0.987
4	-0.018	-0.295	-9.546	0.549	4	-3.747	-8.5	-2.48	-0.564	4	-13.255	-0.838	0.237	1.045	-4	0.025	0.011	0.255	-7.401	-4	-2.294	-5.023	-4.203	-2.052	-4	0.119	-10.412	-0.386	0.994
3	-0.009	-0.219	-9.562	0.5	3	-3.971	-7.867	-2.437	-0.889	3	-13.494	-0.675	0.256	1.05	-3	-0.04	0.013	0.26	-7.405	-3	-2.807	-5.278	-3.684	-2.093	-3	0.092	-10.743	-0.29	0.965
2	-0.011	-0.144	-9.545	0.453	2	-4.164	-7.183	-2.344	-1.248	2	-13.686	-0.549	0.267	1.039	-2	-0.139	0.024	0.29	-7.378	-2	-3.355	-5.464	-3.159	-2.083	-2	0.102	-11.009	-0.161	0.973
1	-0.015	-0.089	-9.485	0.333	1	-4.329	-6.478	-2.266	-1.628	1	-13.855	-0.407	0.292	1.03	-1	-0.262	0.046	0.297	-7.318	-1	-3.907	-5.622	-2.625	-2.065	-1	0.085	-11.214	-0.038	1.003
0	-0.02	-0.036	-9.395	0.264	0	-4.497	-5.767	-2.142	-2.027	0	-13.99	-0.299	0.3	1.019	0	-0.405	0.044	0.303	-7.235	0	-4.497	-5.767	-2.142	-2.027	0	0.095	-11.414	0.068	1.01
-1	-0.01	0.001	-9.266	0.161	-1	-4.621	-5.031	-2.014	-2.407	-1	-14.1	-0.2	0.308	0.99	1	-0.587	0.055	0.299	-7.132	1	-5.104	-5.857	-1.699	-1.971	1	0.071	-11.567	0.155	1.017
-2	-0.018	0.033	-9.116	0.038	-2	-4.736	-4.333	-1.865	-2.82	-2	-14.169	-0.123	0.324	1.007	2	-0.811	0.05	0.284	-6.975	2	-5.751	-5.926	-1.277	-1.902	2	0.025	-11.681	0.228	1.008
-3	0.005	0.057	-8.93	-0.061	-3	-4.799	-3.626	-1.723	-3.22	-3	-14.214	-0.055	0.337	0.969	3	-1.043	0.05	0.292	-6.767	3	-6.389	-5.954	-0.903	-1.807	3	-0.036	-11.795	0.278	1
-4	-0.01	0.079	-8.713	-0.182	-4	-4.859	-2.963	-1.562	-3.621	-4	-14.244	-0.002	0.331	0.955	4	-1.311	0.05	0.276	-6.543	4	-7.012	-5.941	-0.596	-1.721	4	-0.084	-11.854	0.301	1.008
-5	-0.021	0.073	-8.454	-0.319	-5	-4.856	-2.367	-1.394	-4.004	-5	-14.242	0.031	0.335	0.939	5	-1.594	0.054	0.289	-6.3	5	-7.617	-5.863	-0.337	-1.604	5	-0.14	-11.843	0.343	1.007
-6	-0.031	0.071	-8.165	-0.447	-6	-4.843	-1.821	-1.216	-4.379	-6	-14.186	0.063	0.336	0.912	6	-1.899	0.067	0.294	-5.955	6	-8.211	-5.775	-0.137	-1.473	6	-0.226	-11.826	0.335	0.993
-7	-0.007	0.071	-7.849	-0.583	-7	-4.803	-1.353	-1.035	-4.733	-7	-14.135	0.08	0.341	0.908	7	-2.223	0.077	0.3	-5.589	7	-8.787	-5.64	0.048	-1.336	7	-0.32	-11.757	0.351	1.001
-8	-0.014	0.057	-7.497	-0.728	-8	-4.706	-0.938	-0.872	-5.072	-8	-14.02	0.097	0.331	0.887	8	-2.548	0.071	0.307	-5.186	8	-9.336	-5.438	0.157	-1.202	8	-0.408	-11.633	0.352	0.997
-9	-0.016	0.038	-7.114	-0.846	-9	-4.59	-0.623	-0.698	-5.385	-9	-13.897	0.11	0.329	0.88	9	-2.867	0.071	0.314	-4.725	9	-9.821	-5.22	0.242	-1.043	9	-0.504	-11.478	0.336	0.98
-10	-0.023	0.035	-6.695	-0.995	-10	-4.428	-0.358	-0.553	-5.663	-10	-13.7	0.11	0.337	0.885	10	-3.199	0.053	0.291	-4.261	10	-10.305	-4.946	0.285	-0.882	10	-0.602	-11.254	0.311	0.989
-11	-0.025	0.018	-6.251	-1.131	-11	-4.253	-0.165	-0.4	-5.943	-11	-13.485	0.11	0.337	0.887	11	-3.513	0.074	0.316	-3.739	11	-10.742	-4.643	0.319	-0.708	11	-0.726	-10.983	0.27	0.979
-12	-0.026	-0.007	-5.748	-1.268	-12	-4.015	-0.022	-0.268	-6.181	-12	-13.229	0.101	0.345	0.897	12	-3.826	0.062	0.326	-3.197	12	-11.154	-4.311	0.352	-0.527	12	-0.838	-10.65	0.276	0.982
-13	-0.034	-0.019	-5.252	-1.397	-13	-3.783	0.073	-0.141	-6.394	-13	-12.903	0.105	0.322	0.893	13	-4.119	0.072	0.326	-2.647	13	-11.531	-3.966	0.353	-0.349	13	-0.982	-10.27	0.22	0.983
-14	-0.037	-0.037	-4.758	-1.507	-14	-3.506	0.134	-0.047	-6.586	-14	-12.539	0.108	0.34	0.899	14	-4.398	0.077	0.338	-2.098	14	-11.884	-3.589	0.359	-0.167	14	-1.113	-9.848	0.205	0.977
-15	-0.036	-0.046	-4.235	-1.616	-15	-3.217	0.149	0.049	-6.791	-15	-12.097	0.104	0.337	0.902	15	-4.664	0.059	0.333	-1.544	15	-12.206	-3.197	0.371	-0.003	15	-1.23	-9.335	0.173	0.963
-16	-0.037	-0.055	-3.727	-1.66	-16	-2.902	0.161	0.125	-6.921	-16	-11.61	0.098	0.347	0.923	16	-4.884	0.078	0.347	-1.053	16	-12.519	-2.824	0.342	0.156	16	-1.361	-8.802	0.155	0.966
-17	-0.035	-0.064	-3.24	-1.74	-17	-2.606	0.155	0.18	-7.059	-17	-11.07	0.093	0.348	0.94	17	-5.08	0.076	0.363	-0.573	17	-12.801	-2.437	0.347	0.309	17	-1.468	-8.208	0.142	0.967
-18	-0.051	-0.074	-2.765	-1.799	-18	-2.276	0.14	0.224	-7.156	-18	-10.467	0.093	0.348	0.961	18	-5.239	0.089	0.365	-0.179	18	-13.047	-2.058	0.36	0.473	18	-1.595	-7.551	0.131	0.967
-19	-0.039	-0.072	-2.318	-1.83	-19	-1.966	0.123	0.241	-7.257	-19	-9.807	0.099	0.345	0.964	19	-5.372	0.077	0.37	0.172	19	-13.291	-1.707	0.332	0.582	19	-1.709	-6.891	0.114	0.959
-20	-0.06	-0.076	-1.903	-1.872	-20	-1.641	0.117	0.285	-7.303	-20	-9.1	0.093	0.339	0.979	20	-5.472	0.089	0.373	0.451	20	-13.487	-1.392	0.345	0.724	20	-1.776	-6.215	0.094	0.949
-21	-0.046	-0.071	-1.557	-1.875	-21	-1.352	0.103	0.292	-7.347	-21	-8.365	0.093	0.34	0.992	21	-5.512	0.075	0.355	0.678	21	-13.657	-1.096	0.339	0.826	21	-1.855	-5.467	0.104	0.983
-22	-0.046	-0.065	-1.227	-1.843	-22	-1.086	0.085	0.301	-7.377	-22	-7.6	0.075	0.342	1.013	22	-5.501	0.092	0.373	0.845	22	-13.809	-0.84	0.34	0.896	22	-1.94	-4.774	0.081	0.96
-23	-0.061	-0.065	-0.942	-1.817	-23	-0.823	0.074	0.298	-7.344	-23	-6.8	0.083	0.347	1.023	23	-5.481	0.06	0.319	0.933	23	-13.91	-0.634	0.34	0.964	23	-1.985	-4.091	0.085	0.968
-24	-0.052	-0.054	-0.692	-1.746	-24	-0.608	0.059	0.311	-7.299	-24	-6.019	0.088	0.338	1.016	24	-5.359	0.07	0.345	1.014	24	-13.971	-0.448	0.319	0.998	24	-2.046	-3.414	0.068	0.955
-25	-0.055	-0.061	-0.48	-1.674	-25	-0.405	0.044	0.303	-7.235	-25	-5.226	0.071	0.338	1.027	25	-5.226	0.071	0.338	1.027	25	-13.99	-0.299	0.3	1.019	25	-2.066	-2.81	0.083	0.95
-26	-0.065	-0.06	-0.305	-1.581	-26	-0.24	0.046	0.294	-7.112	-26	-4.478	0.08	0.329	1.044	26	-5.05	0.073	0.316	1.057	26	-13.957	-0.177	0.3	1.047	26	-2.071	-2.256	0.067	0.95
-27	-0.059	-0.057	-0.187	-1.459	-27	-0.1	0.035	0.309	-6.939	-27	-3.769	0.07	0.325	1.043	27	-4.832	0.082	0.348	1.081	27	-13.883	-0.101	0.294	1.045	27	-2.05	-1.763	0.077	0.955
-28	-0.053	-0.05	-0.064	-1.314	-28	0.007	0.042	0.309	-6.741	-28	-3.094	0.065	0.319	1.059	28	-4.585	0.078	0.328	1.067	28	-13.728	-0.014	0.306	1.048	28	-2.004	-1.313	0.093	0.966
-29	-0.054	-0.05	0.012	-1.165	-29	0.077	0.03	0.302	-6.462	-29	-2.475	0.065	0.32	1.054	29	-4.295	0.081	0.318	1.065	29	-13.533	0.01	0.28	1.022	29	-1.961	-0.945	0.087	0.979
-30	-0.049	-0.046	0.088	-1.01	-30	0.133	0.025	0.302	-6.136	-30	-1.93	0.064	0.309	1.041	30	-3.961	0.103	0.337	1.091	30	-13.201	0.068	0.293	1.023	30	-1.904	-0.629	0.088	0.966

## Sheet: Fig. 2e
Time (s)	Tag-1	Tag-2	Tag-3	Tag-4
0	-0.4936	-0.6078	-0.683	-0.8808
0.159	-0.4928	-0.6062	-0.681	-0.879
0.316	-0.4916	-0.6068	-0.6796	-0.878
0.474	-0.4908	-0.606	-0.6794	-0.8774
0.652	-0.4904	-0.6056	-0.6784	-0.8766
0.809	-0.4896	-0.607	-0.6776	-0.8758
0.966	-0.489	-0.6072	-0.6788	-0.8772
1.125	-0.4894	-0.607	-0.6796	-0.8772
1.282	-0.4902	-0.6086	-0.6796	-0.8792
1.439	-0.4912	-0.6092	-0.6802	-0.8802
1.598	-0.4918	-0.609	-0.6808	-0.881
1.758	-0.4936	-0.6126	-0.6836	-0.8818
1.915	-0.4978	-0.6216	-0.69	-0.8912
2.071	-0.5018	-0.6308	-0.6958	-0.8982
2.249	-0.5032	-0.6342	-0.7006	-0.9028
2.427	-0.5076	-0.6426	-0.7076	-0.9112
2.603	-0.5116	-0.6486	-0.7126	-0.9194
2.759	-0.512	-0.6478	-0.7144	-0.9194
2.917	-0.5132	-0.647	-0.7164	-0.9204
3.097	-0.5168	-0.6528	-0.7202	-0.9244
3.254	-0.5162	-0.6526	-0.7202	-0.924
3.408	-0.5156	-0.6524	-0.7196	-0.9226
3.565	-0.5162	-0.6532	-0.7194	-0.9234
3.723	-0.5162	-0.6518	-0.72	-0.9226
3.88	-0.5124	-0.6434	-0.7158	-0.9154
4.059	-0.5076	-0.6346	-0.7084	-0.9064
4.215	-0.5024	-0.6256	-0.7006	-0.8974
4.374	-0.4958	-0.6172	-0.6912	-0.8874
4.53	-0.49	-0.61	-0.6816	-0.8782
4.71	-0.4864	-0.608	-0.6756	-0.8756
4.889	-0.486	-0.6082	-0.6746	-0.8756
5.046	-0.4862	-0.6076	-0.6746	-0.8758
5.204	-0.4868	-0.6066	-0.6738	-0.8752
5.382	-0.4868	-0.6066	-0.6734	-0.8758
5.559	-0.4876	-0.6064	-0.6728	-0.8748
5.737	-0.487	-0.6062	-0.672	-0.8762
5.894	-0.4866	-0.6054	-0.6728	-0.8766
6.069	-0.4868	-0.6052	-0.6734	-0.8766
6.249	-0.4876	-0.604	-0.6752	-0.876
6.412	-0.4872	-0.6048	-0.6766	-0.8776
6.586	-0.4908	-0.6056	-0.6838	-0.8806
6.766	-0.4934	-0.611	-0.6878	-0.8838
6.923	-0.4988	-0.6192	-0.695	-0.8936
7.08	-0.5032	-0.6282	-0.7014	-0.9034
7.256	-0.5082	-0.6364	-0.7088	-0.9116
7.421	-0.5104	-0.6434	-0.7106	-0.9158
7.578	-0.5148	-0.6478	-0.7146	-0.9214
7.734	-0.5148	-0.6488	-0.7168	-0.9204
7.891	-0.5146	-0.6486	-0.718	-0.9206
8.049	-0.516	-0.6484	-0.7198	-0.922
8.203	-0.5174	-0.652	-0.72	-0.9228
8.366	-0.5166	-0.6444	-0.7224	-0.9212
8.537	-0.5114	-0.6352	-0.715	-0.9122
8.714	-0.5064	-0.6248	-0.706	-0.9024
8.893	-0.5012	-0.6156	-0.6956	-0.8918
9.05	-0.4944	-0.603	-0.6868	-0.8812
9.206	-0.4886	-0.601	-0.676	-0.874
9.384	-0.4882	-0.6006	-0.6746	-0.8746
9.563	-0.4878	-0.6006	-0.6728	-0.8746
9.72	-0.4878	-0.6014	-0.674	-0.8762
9.876	-0.4884	-0.6022	-0.6734	-0.8768
10.034	-0.4884	-0.6018	-0.6736	-0.8766
10.189	-0.4886	-0.6016	-0.6732	-0.877
10.345	-0.4886	-0.6032	-0.6752	-0.877
10.503	-0.4884	-0.6026	-0.6762	-0.8764
10.656	-0.4886	-0.602	-0.6774	-0.8776
10.813	-0.4896	-0.603	-0.6792	-0.8782
10.972	-0.4906	-0.6038	-0.68	-0.8786
11.129	-0.4914	-0.6046	-0.6816	-0.8802
11.304	-0.4928	-0.6062	-0.683	-0.8808
11.482	-0.4952	-0.6136	-0.6882	-0.887
11.647	-0.4994	-0.6238	-0.6936	-0.895
11.812	-0.5036	-0.6322	-0.701	-0.904
11.969	-0.5078	-0.639	-0.7074	-0.9116
12.122	-0.5102	-0.6462	-0.7126	-0.919
12.301	-0.5124	-0.6486	-0.7156	-0.9212
12.458	-0.5124	-0.6484	-0.7162	-0.9216
12.636	-0.5126	-0.649	-0.7168	-0.9204
12.793	-0.5132	-0.6502	-0.717	-0.9202
12.972	-0.5142	-0.6518	-0.7162	-0.9202
13.128	-0.5146	-0.6518	-0.714	-0.9196
13.282	-0.5154	-0.6508	-0.7158	-0.9198
13.439	-0.514	-0.6448	-0.7182	-0.919
13.596	-0.5088	-0.6342	-0.7104	-0.9108
13.755	-0.503	-0.624	-0.702	-0.901
13.934	-0.4954	-0.6134	-0.6932	-0.892
14.091	-0.4886	-0.6038	-0.6828	-0.8824
14.244	-0.4838	-0.599	-0.6708	-0.8736
14.408	-0.4836	-0.601	-0.6696	-0.8728
14.564	-0.484	-0.6	-0.6712	-0.874
14.722	-0.4856	-0.6002	-0.6724	-0.8734
14.879	-0.4852	-0.6006	-0.6714	-0.8732
15.036	-0.4866	-0.602	-0.6724	-0.8736
15.216	-0.4858	-0.6002	-0.6716	-0.8734
15.372	-0.4854	-0.5998	-0.67	-0.8726
15.529	-0.485	-0.6002	-0.6706	-0.873
15.683	-0.4854	-0.5994	-0.6708	-0.873
15.839	-0.4846	-0.5994	-0.6698	-0.8736
15.998	-0.4842	-0.6004	-0.6708	-0.8732
16.162	-0.484	-0.6014	-0.6706	-0.8728
16.335	-0.485	-0.6018	-0.6712	-0.8736
16.512	-0.487	-0.6028	-0.6752	-0.875
16.671	-0.4912	-0.6104	-0.6838	-0.8822
16.823	-0.4978	-0.6186	-0.6926	-0.893
16.999	-0.503	-0.6284	-0.7024	-0.9032
17.156	-0.5082	-0.6362	-0.7104	-0.9122
17.313	-0.5116	-0.646	-0.7152	-0.9206
17.469	-0.5122	-0.6468	-0.7144	-0.922
17.627	-0.512	-0.648	-0.7142	-0.9212
17.779	-0.5124	-0.6484	-0.7138	-0.9214
17.958	-0.5126	-0.6498	-0.714	-0.9216
18.136	-0.5132	-0.6486	-0.7154	-0.9228
18.293	-0.5132	-0.6428	-0.7188	-0.9196
18.47	-0.5072	-0.6336	-0.7128	-0.91
18.629	-0.5006	-0.6238	-0.7032	-0.8996
18.784	-0.4938	-0.6144	-0.6926	-0.8894
18.941	-0.4878	-0.6044	-0.6814	-0.8782
19.098	-0.4814	-0.6008	-0.6696	-0.8712
19.248	-0.4814	-0.5996	-0.6664	-0.8708
19.413	-0.4822	-0.5988	-0.6664	-0.8706
19.578	-0.4826	-0.5984	-0.6678	-0.8716
19.758	-0.4832	-0.5984	-0.668	-0.8722
19.934	-0.484	-0.5978	-0.6684	-0.8724
20.093	-0.484	-0.5982	-0.668	-0.873
20.247	-0.4832	-0.5976	-0.6676	-0.8736
20.424	-0.4838	-0.5976	-0.6676	-0.8734
20.582	-0.4836	-0.5988	-0.67	-0.8728
20.754	-0.4846	-0.6006	-0.6708	-0.874
20.91	-0.4846	-0.6008	-0.672	-0.8732
21.062	-0.486	-0.602	-0.6736	-0.8736

## Sheet: Fig. 3b
Response model						Calibration data using swirling pattern
X axis (cm)	Y axis (cm)	Tag-1	Tag-2	Tag-3	Tag-4	X axis (cm)	Y axis (cm)	Tag-1	Tag-2	Tag-3	Tag-4
-30	-17	-4.52612	-0.63799	0.26598	0.33279	-28	16	-3.30704	0.03322	0.17114	-0.30686
-30	-16	-4.74453	-0.54638	0.25269	0.31634	-27	16	-3.39175	0.01702	0.17332	-0.40903
-30	-15	-4.99497	-0.48723	0.24813	0.29823	-26	16	-3.4669	0.00444	0.19365	-0.50062
-30	-14	-5.25658	-0.42934	0.24297	0.28553	-25	16	-3.52826	0.01446	0.19033	-0.59947
-30	-13	-5.51319	-0.37049	0.2383	0.28644	-24	16	-3.58846	0.02168	0.19632	-0.70935
-30	-12	-5.75671	-0.31844	0.23723	0.28509	-23	16	-3.63403	0.02345	0.19745	-0.85412
-30	-11	-5.98487	-0.27069	0.23238	0.27726	-22	16	-3.65292	0.02432	0.19508	-1.00993
-30	-10	-6.19576	-0.22258	0.23036	0.27061	-21	16	-3.66343	0.01421	0.18603	-1.19864
-30	-9	-6.38573	-0.17973	0.23038	0.26105	-20	16	-3.64987	0.0242	0.18319	-1.36396
-30	-8	-6.55252	-0.14445	0.22759	0.25281	-19	16	-3.6058	0.02133	0.1859	-1.57568
-30	-7	-6.69593	-0.11291	0.22257	0.24133	-18	16	-3.58007	0.01794	0.19119	-1.78606
-30	-6	-6.8123	-0.08039	0.22488	0.23195	-17	16	-3.50626	0.02381	0.19614	-2.00956
-30	-5	-6.90688	-0.05067	0.22586	0.22315	-16	16	-3.42468	0.02686	0.1769	-2.25411
-30	-4	-6.97184	-0.0247	0.22662	0.21045	-15	16	-3.3254	0.03022	0.19489	-2.49396
-30	-3	-7.01623	0.00431	0.22732	0.19754	-14	16	-3.18888	0.02223	0.19965	-2.75197
-30	-2	-7.03562	0.03127	0.22604	0.18096	-13	16	-3.03734	0.02698	0.19388	-3.0105
-30	-1	-7.02286	0.04831	0.22504	0.16607	-12	16	-2.89246	0.0378	0.19034	-3.27375
-30	0	-6.97788	0.05634	0.2223	0.14627	-11	16	-2.72214	0.03981	0.18964	-3.53941
-30	1	-6.90212	0.06014	0.22152	0.1209	-10	16	-2.53988	0.03869	0.16926	-3.79356
-30	2	-6.7937	0.0656	0.22316	0.10556	-9	16	-2.34971	0.03813	0.15926	-4.03978
-30	3	-6.65933	0.0638	0.22445	0.09111	-8	16	-2.15597	0.03326	0.14013	-4.27933
-30	4	-6.4981	0.06134	0.21818	0.07302	-7	16	-1.94126	0.05022	0.11569	-4.52206
-30	5	-6.30597	0.05891	0.21413	0.05437	-6	16	-1.74657	0.03681	0.09687	-4.73301
-30	6	-6.09391	0.05425	0.20811	0.0339	-5	16	-1.54665	0.03946	0.05888	-4.94634
-30	7	-5.8613	0.03437	0.19922	0.01993	-4	16	-1.35614	0.04683	0.01039	-5.16702
-30	8	-5.60643	0.02141	0.18915	0.00916	-3	16	-1.15843	0.04129	-0.05847	-5.33514
-30	9	-5.33977	0.02376	0.18019	-0.000928801	-2	16	-0.96404	0.0434	-0.12194	-5.48642
-30	10	-5.0614	0.03034	0.17161	-0.00747	-1	16	-0.78556	0.04202	-0.21161	-5.65563
-30	11	-4.76749	0.03631	0.1637	-0.01251	0	16	-0.62123	0.03047	-0.31137	-5.78949
-30	12	-4.45914	0.04131	0.15765	-0.01989	1	16	-0.4779	0.03016	-0.42668	-5.90995
-30	13	-4.14033	0.04559	0.15467	-0.03279	2	16	-0.33571	0.02647	-0.56432	-6.00779
-30	14	-3.81672	0.04961	0.15624	-0.0538	3	16	-0.22026	0.01356	-0.73445	-6.08083
-30	15	-3.49664	0.05383	0.16463	-0.08467	4	16	-0.11387	0.01147	-0.89997	-6.15533
-30	16	-3.19493	0.05736	0.18364	-0.12687	5	16	-0.03508	0.00419	-1.09756	-6.1983
-30	17	-2.92496	0.05859	0.21577	-0.18192	6	16	0.05208	-0.00221	-1.31275	-6.23846
-29	-17	-4.56728	-0.76121	0.25365	0.31597	7	16	0.09784	-0.04321	-1.56309	-6.24745
-29	-16	-4.78857	-0.66353	0.24104	0.29966	8	16	0.13443	-0.04433	-1.81403	-6.21847
-29	-15	-5.05299	-0.61144	0.24135	0.27993	9	16	0.15641	-0.05385	-2.0517	-6.1736
-29	-14	-5.32311	-0.54554	0.23695	0.26435	10	16	0.16776	-0.06235	-2.29381	-6.0942
-29	-13	-5.58666	-0.47759	0.23133	0.27296	11	16	0.17511	-0.06811	-2.54882	-6.00292
-29	-12	-5.83478	-0.41971	0.23518	0.27315	12	16	0.18414	-0.08267	-2.79867	-5.86053
-29	-11	-6.06801	-0.36722	0.22719	0.26121	13	16	0.18123	-0.09494	-3.0581	-5.71986
-29	-10	-6.28451	-0.30923	0.22679	0.25702	14	16	0.18321	-0.0909	-3.30235	-5.54724
-29	-9	-6.48001	-0.25846	0.22849	0.24315	15	16	0.16782	-0.09719	-3.53851	-5.35719
-29	-8	-6.65012	-0.21701	0.22686	0.23668	16	16	0.15858	-0.10965	-3.78006	-5.12525
-29	-7	-6.80001	-0.18039	0.21705	0.22032	17	16	0.1392	-0.11438	-4.01334	-4.87396
-29	-6	-6.91572	-0.13942	0.22458	0.20957	18	16	0.13145	-0.13178	-4.21989	-4.60472
-29	-5	-7.01851	-0.10254	0.22434	0.20044	19	16	0.11986	-0.13694	-4.42438	-4.34401
-29	-4	-7.08074	-0.07353	0.22561	0.18231	20	16	0.10863	-0.14556	-4.59549	-4.04164
-29	-3	-7.1304	-0.03644	0.22753	0.16886	21	16	0.09212	-0.16878	-4.771	-3.74069
-29	-2	-7.15411	-0.000969359	0.22496	0.14537	22	16	0.08862	-0.17084	-4.9186	-3.45033
-29	-1	-7.14322	0.02024	0.22572	0.1294	23	16	0.0672	-0.16944	-5.04579	-3.1211
-29	0	-7.09845	0.03191	0.22112	0.10622	24	16	0.05792	-0.18246	-5.15269	-2.79971
-29	1	-7.02485	0.03614	0.22121	0.06858	25	16	0.04523	-0.19981	-5.23636	-2.5117
-29	2	-6.91366	0.05051	0.22321	0.05319	26	16	0.04842	-0.18967	-5.28681	-2.22023
-29	3	-6.77975	0.04776	0.22917	0.03482	27	16	0.04524	-0.19153	-5.31592	-1.94451
-29	4	-6.62093	0.05	0.21784	0.00981	28	16	0.03735	-0.21931	-5.3276	-1.67953
-29	5	-6.42359	0.04941	0.21724	-0.01256	28	15	0.04451	-0.20778	-5.80239	-1.64404
-29	6	-6.21181	0.05562	0.21125	-0.04284	28	14	0.03796	-0.19976	-6.26418	-1.60479
-29	7	-5.9787	0.02866	0.20278	-0.06048	28	13	0.05429	-0.17201	-6.71169	-1.53776
-29	8	-5.71621	0.01567	0.1919	-0.07496	28	12	0.04557	-0.16066	-7.14033	-1.48803
-29	9	-5.44637	0.0215	0.18253	-0.08793	28	11	0.05641	-0.14109	-7.53084	-1.3887
-29	10	-5.1643	0.02747	0.17252	-0.0938	28	10	0.06174	-0.11991	-7.88306	-1.3218
-29	11	-4.86396	0.03179	0.16323	-0.09783	28	9	0.07003	-0.09411	-8.20099	-1.22589
-29	12	-4.548	0.0351	0.15595	-0.10448	28	8	0.07923	-0.06718	-8.4843	-1.12108
-29	13	-4.22117	0.03761	0.1518	-0.11693	28	7	0.07791	-0.04013	-8.71952	-1.01642
-29	14	-3.88895	0.03977	0.152	-0.13809	28	6	0.09325	-0.01048	-8.91001	-0.91732
-29	15	-3.55849	0.04254	0.15837	-0.17003	28	5	0.089	0.01266	-9.06452	-0.80787
-29	16	-3.24519	0.04572	0.1757	-0.21335	28	4	0.09773	0.02593	-9.19313	-0.71484
-29	17	-2.97191	0.04585	0.20842	-0.27072	28	3	0.10383	0.04198	-9.27856	-0.59612
-28	-17	-4.61985	-0.90055	0.24401	0.29925	28	2	0.10165	0.05033	-9.32704	-0.52844
-28	-16	-4.84586	-0.79624	0.23002	0.28039	28	1	0.09965	0.05804	-9.34562	-0.41756
-28	-15	-5.12135	-0.74726	0.23605	0.26382	28	0	0.1111	0.04598	-9.33741	-0.33367
-28	-14	-5.39246	-0.66702	0.23268	0.24555	28	-1	0.10571	0.03665	-9.29219	-0.27607
-28	-13	-5.66026	-0.59068	0.22476	0.26299	28	-2	0.11475	0.00345	-9.21658	-0.18649
-28	-12	-5.91102	-0.5262	0.23566	0.26379	28	-3	0.10449	-0.03305	-9.11059	-0.10988
-28	-11	-6.14887	-0.46887	0.22238	0.24633	28	-4	0.12073	-0.08063	-8.98953	-0.05531
-28	-10	-6.37034	-0.39946	0.22507	0.24764	28	-5	0.11686	-0.16238	-8.85402	-0.00563
-28	-9	-6.57198	-0.34048	0.22691	0.22664	28	-6	0.11063	-0.22374	-8.68586	0.04974
-28	-8	-6.7439	-0.29093	0.22842	0.22467	28	-7	0.12629	-0.31061	-8.48937	0.09206
-28	-7	-6.90287	-0.24841	0.2115	0.20167	28	-8	0.12058	-0.39872	-8.27553	0.11194
-28	-6	-7.01443	-0.19797	0.22685	0.18978	28	-9	0.10772	-0.48837	-8.03834	0.14221
-28	-5	-7.12942	-0.15279	0.22316	0.18078	28	-10	0.10797	-0.60422	-7.78452	0.16997
-28	-4	-7.18568	-0.12101	0.2254	0.15504	28	-11	0.10183	-0.72557	-7.50249	0.18298
-28	-3	-7.24253	-0.07539	0.22888	0.1433	28	-12	0.10357	-0.82629	-7.20002	0.19586
-28	-2	-7.26907	-0.03158	0.22388	0.11052	28	-13	0.11052	-0.93998	-6.8828	0.23638
-28	-1	-7.2603	-0.00681	0.22782	0.09364	28	-14	0.09607	-1.06391	-6.54848	0.24307
-28	0	-7.215	0.01103	0.22026	0.06829	28	-15	0.10951	-1.16948	-6.19429	0.24532
-28	1	-7.14496	0.01367	0.22264	0.01581	28	-16	0.1107	-1.27459	-5.83431	0.26397
-28	2	-7.03045	0.04023	0.22261	0.00193	27	-16	0.10693	-1.51644	-5.84818	0.24773
-28	3	-6.89718	0.03338	0.23578	-0.02254	26	-16	0.11375	-1.80597	-5.82713	0.24396
-28	4	-6.74289	0.04371	0.21657	-0.05603	25	-16	0.12373	-2.09424	-5.81518	0.24873
-28	5	-6.54038	0.04073	0.22208	-0.08046	24	-16	0.10813	-2.42357	-5.7742	0.24395
-28	6	-6.33175	0.06312	0.21467	-0.12307	23	-16	0.12753	-2.75443	-5.70277	0.23272
-28	7	-6.1005	0.0292	0.20826	-0.14548	22	-16	0.13143	-3.10869	-5.6064	0.23763
-28	8	-5.82855	0.02284	0.19835	-0.16804	21	-16	0.14365	-3.48269	-5.49704	0.21495
-28	9	-5.55805	0.02763	0.18701	-0.18109	20	-16	0.14877	-3.85838	-5.3738	0.23148
-28	10	-5.27047	0.02901	0.1748	-0.18438	19	-16	0.14863	-4.22715	-5.21993	0.21083
-28	11	-4.96219	0.03041	0.16428	-0.18765	18	-16	0.16168	-4.62784	-5.06491	0.18046
-28	12	-4.63848	0.03146	0.15611	-0.19394	17	-16	0.17367	-4.99821	-4.89228	0.19554
-28	13	-4.30468	0.03179	0.15133	-0.20599	16	-16	0.17355	-5.3868	-4.68524	0.19413
-28	14	-3.96637	0.03137	0.15105	-0.22721	15	-16	0.16811	-5.7561	-4.46775	0.20028
-28	15	-3.63014	0.03114	0.15625	-0.26106	14	-16	0.16143	-6.11626	-4.2359	0.1882
-28	16	-3.30704	0.03322	0.17114	-0.30686	13	-16	0.15599	-6.42644	-4.01115	0.15813
-28	17	-3.02872	0.03271	0.20525	-0.36542	12	-16	0.12232	-6.75759	-3.7579	0.16929
-27	-17	-4.68152	-1.05328	0.23963	0.28747	11	-16	0.08383	-7.04986	-3.50258	0.14725
-27	-16	-4.93254	-0.96039	0.2232	0.25627	10	-16	0.04699	-7.30104	-3.2428	0.14983
-27	-15	-5.19396	-0.87625	0.22958	0.25101	9	-16	0.00118	-7.5407	-2.98106	0.14522
-27	-14	-5.46262	-0.79265	0.22879	0.24143	8	-16	-0.08835	-7.75535	-2.72407	0.13999
-27	-13	-5.72944	-0.71177	0.22512	0.25181	7	-16	-0.15857	-7.91818	-2.45604	0.14425
-27	-12	-5.98398	-0.64002	0.23036	0.25238	6	-16	-0.26435	-8.03494	-2.18641	0.14575
-27	-11	-6.22583	-0.57166	0.22349	0.24013	5	-16	-0.38018	-8.14106	-1.88951	0.18091
-27	-10	-6.45224	-0.49613	0.22401	0.23501	4	-16	-0.52589	-8.20586	-1.64824	0.17684
-27	-9	-6.65791	-0.42703	0.22649	0.21937	3	-16	-0.67788	-8.23307	-1.41941	0.17123
-27	-8	-6.83746	-0.36741	0.22555	0.21008	2	-16	-0.85398	-8.23686	-1.20357	0.18235
-27	-7	-6.9955	-0.31351	0.21638	0.18977	1	-16	-1.05947	-8.18941	-0.99475	0.20229
-27	-6	-7.11811	-0.25645	0.22452	0.17407	0	-16	-1.26855	-8.1207	-0.81728	0.19792
-27	-5	-7.22694	-0.20475	0.22478	0.15923	-1	-16	-1.49015	-8.02659	-0.66154	0.19831
-27	-4	-7.29477	-0.16199	0.22642	0.13476	-2	-16	-1.70129	-7.87312	-0.52571	0.19561
-27	-3	-7.34978	-0.11199	0.22855	0.11425	-3	-16	-1.95844	-7.72538	-0.40375	0.19688
-27	-2	-7.37839	-0.06436	0.22611	0.08273	-4	-16	-2.21771	-7.50567	-0.28353	0.21749
-27	-1	-7.37144	-0.03191	0.22712	0.05761	-5	-16	-2.46854	-7.27833	-0.19182	0.21364
-27	0	-7.32914	-0.01027	0.22299	0.0241	-6	-16	-2.69659	-7.03004	-0.12373	0.23219
-27	1	-7.25658	0.00253	0.22379	-0.02494	-7	-16	-2.95395	-6.74645	-0.055	0.2069
-27	2	-7.14569	0.02426	0.22666	-0.0525	-8	-16	-3.20764	-6.43216	0.00953	0.24739
-27	3	-7.01229	0.0281	0.23361	-0.08335	-9	-16	-3.4234	-6.10965	0.06168	0.24891
-27	4	-6.85501	0.03669	0.22331	-0.12076	-10	-16	-3.65271	-5.78641	0.09967	0.23634
-27	5	-6.66068	0.04279	0.22375	-0.1554	-11	-16	-3.86417	-5.44925	0.12031	0.24531
-27	6	-6.45336	0.05698	0.21882	-0.19874	-12	-16	-4.07376	-5.08403	0.16057	0.2686
-27	7	-6.22379	0.04214	0.21215	-0.2338	-13	-16	-4.26539	-4.71561	0.18462	0.25751
-27	8	-5.95119	0.04825	0.20891	-0.27227	-14	-16	-4.42722	-4.35284	0.191	0.2484
-27	9	-5.67738	0.03699	0.1906	-0.27546	-15	-16	-4.58918	-3.98716	0.19662	0.25987
-27	10	-5.3779	0.0329	0.17765	-0.2778	-16	-16	-4.71931	-3.63524	0.22383	0.27465
-27	11	-5.05973	0.03133	0.16644	-0.28203	-17	-16	-4.84959	-3.30959	0.21716	0.24468
-27	12	-4.72819	0.03009	0.15775	-0.28885	-18	-16	-4.94035	-2.97048	0.23019	0.26777
-27	13	-4.38855	0.02824	0.1529	-0.30061	-19	-16	-5.02087	-2.67227	0.24062	0.266
-27	14	-4.04659	0.02517	0.15329	-0.32116	-20	-16	-5.06344	-2.39467	0.24431	0.24486
-27	15	-3.71001	0.02041	0.16021	-0.35593	-21	-16	-5.09753	-2.14261	0.23568	0.27753
-27	16	-3.39175	0.01702	0.17332	-0.40903	-22	-16	-5.12173	-1.88706	0.23842	0.27276
-27	17	-3.09409	0.02001	0.20821	-0.46415	-23	-16	-5.11112	-1.64831	0.23654	0.26867
-26	-17	-4.73844	-1.21055	0.24146	0.28585	-24	-16	-5.08651	-1.43516	0.24418	0.28235
-26	-16	-4.99835	-1.08877	0.22891	0.26915	-25	-16	-5.04613	-1.23775	0.23454	0.26853
-26	-15	-5.26037	-1.00555	0.2281	0.25036	-26	-16	-4.99835	-1.08877	0.22891	0.26915
-26	-14	-5.52713	-0.92433	0.22728	0.24181	-27	-16	-4.93254	-0.96039	0.2232	0.25627
-26	-13	-5.7929	-0.84151	0.22582	0.24445	-28	-16	-4.84586	-0.79624	0.23002	0.28039
-26	-12	-6.05027	-0.76182	0.22735	0.24334	-28	-15	-5.12135	-0.74726	0.23605	0.26382
-26	-11	-6.29615	-0.68213	0.22468	0.23472	-28	-14	-5.39246	-0.66702	0.23268	0.24555
-26	-10	-6.52717	-0.59869	0.22447	0.22611	-28	-13	-5.66026	-0.59068	0.22476	0.26299
-26	-9	-6.7377	-0.51894	0.22601	0.21297	-28	-12	-5.91102	-0.5262	0.23566	0.26379
-26	-8	-6.92346	-0.44716	0.22458	0.199	-28	-11	-6.14887	-0.46887	0.22238	0.24633
-26	-7	-7.08309	-0.38095	0.22084	0.17955	-28	-10	-6.37034	-0.39946	0.22507	0.24764
-26	-6	-7.21314	-0.31621	0.22434	0.16019	-28	-9	-6.57198	-0.34048	0.22691	0.22664
-26	-5	-7.3197	-0.25679	0.22633	0.13988	-28	-8	-6.7439	-0.29093	0.22842	0.22467
-26	-4	-7.39578	-0.20329	0.22785	0.1145	-28	-7	-6.90287	-0.24841	0.2115	0.20167
-26	-3	-7.45085	-0.1484	0.22893	0.08751	-28	-6	-7.01443	-0.19797	0.22685	0.18978
-26	-2	-7.48011	-0.09701	0.22787	0.05488	-28	-5	-7.12942	-0.15279	0.22316	0.18078
-26	-1	-7.47533	-0.05734	0.22734	0.02169	-28	-4	-7.18568	-0.12101	0.2254	0.15504
-26	0	-7.43526	-0.02922	0.22554	-0.01876	-28	-3	-7.24253	-0.07539	0.22888	0.1433
-26	1	-7.36136	-0.00826	0.22617	-0.06697	-28	-2	-7.26907	-0.03158	0.22388	0.11052
-26	2	-7.25324	0.01186	0.22957	-0.10668	-28	-1	-7.2603	-0.00681	0.22782	0.09364
-26	3	-7.11955	0.02314	0.23281	-0.14607	-28	0	-7.215	0.01103	0.22026	0.06829
-26	4	-6.96089	0.03314	0.22856	-0.1888	-28	1	-7.14496	0.01367	0.22264	0.01581
-26	5	-6.774	0.04337	0.22647	-0.2314	-28	2	-7.03045	0.04023	0.22261	0.00193
-26	6	-6.56976	0.05248	0.22225	-0.27562	-28	3	-6.89718	0.03338	0.23578	-0.02254
-26	7	-6.34647	0.04781	0.214	-0.31469	-28	4	-6.74289	0.04371	0.21657	-0.05603
-26	8	-6.1007	0.04149	0.19515	-0.34769	-28	5	-6.54038	0.04073	0.22208	-0.08046
-26	9	-5.7968	0.04139	0.19236	-0.36417	-28	6	-6.33175	0.06312	0.21467	-0.12307
-26	10	-5.48137	0.03703	0.1808	-0.37362	-28	7	-6.1005	0.0292	0.20826	-0.14548
-26	11	-5.15283	0.03366	0.1693	-0.38168	-28	8	-5.82855	0.02284	0.19835	-0.16804
-26	12	-4.8139	0.03058	0.16038	-0.39024	-27	8	-5.95119	0.04825	0.20891	-0.27227
-26	13	-4.46939	0.02706	0.15579	-0.40196	-26	8	-6.1007	0.04149	0.19515	-0.34769
-26	14	-4.12507	0.02229	0.15742	-0.42075	-25	8	-6.19525	0.04818	0.21487	-0.42291
-26	15	-3.78811	0.01487	0.16802	-0.45228	-24	8	-6.27562	0.04576	0.21123	-0.51785
-26	16	-3.4669	0.00444	0.19365	-0.50062	-23	8	-6.34481	0.05589	0.21745	-0.63255
-26	17	-3.15835	0.01236	0.21511	-0.56454	-22	8	-6.37696	0.06518	0.21265	-0.74153
-25	-17	-4.78357	-1.38307	0.24646	0.28839	-21	8	-6.40968	0.05495	0.21954	-0.88869
-25	-16	-5.04613	-1.23775	0.23454	0.26853	-20	8	-6.39352	0.05045	0.20684	-1.02367
-25	-15	-5.31435	-1.1515	0.23051	0.25476	-19	8	-6.36035	0.04481	0.21499	-1.14179
-25	-14	-5.58176	-1.06934	0.22764	0.24357	-18	8	-6.3208	0.03959	0.19494	-1.32486
-25	-13	-5.84743	-0.98272	0.2264	0.24046	-17	8	-6.22527	0.04062	0.20627	-1.49785
-25	-12	-6.10702	-0.89427	0.22662	0.23704	-16	8	-6.11736	0.03957	0.20047	-1.65239
-25	-11	-6.35678	-0.8032	0.22562	0.2295	-15	8	-5.96915	0.04005	0.19083	-1.84159
-25	-10	-6.59249	-0.70919	0.22545	0.21982	-14	8	-5.79732	0.03881	0.18412	-2.03993
-25	-9	-6.80839	-0.61743	0.22606	0.20676	-13	8	-5.60815	0.04425	0.15944	-2.23361
-25	-8	-6.99931	-0.53234	0.22509	0.1904	-12	8	-5.38766	0.03201	0.13444	-2.45377
-25	-7	-7.16224	-0.45358	0.22377	0.16965	-11	8	-5.16508	0.0214	0.08954	-2.63221
-25	-6	-7.29645	-0.37934	0.22566	0.14677	-10	8	-4.90921	0.03385	0.05645	-2.82448
-25	-5	-7.40419	-0.31097	0.22777	0.12177	-9	8	-4.63045	0.02785	0.00332	-3.01319
-25	-4	-7.48476	-0.24794	0.22929	0.09338	-8	8	-4.3435	0.01991	-0.06873	-3.19952
-25	-3	-7.54145	-0.18692	0.22981	0.06185	-7	8	-4.03301	0.01803	-0.1464	-3.36662
-25	-2	-7.57168	-0.13037	0.22894	0.02557	-6	8	-3.72089	0.01615	-0.23747	-3.54444
-25	-1	-7.56909	-0.08356	0.22807	-0.01446	-5	8	-3.41318	0.00719	-0.3519	-3.70209
-25	0	-7.53055	-0.04785	0.22743	-0.06093	-4	8	-3.09621	-0.00096	-0.49679	-3.84998
-25	1	-7.45636	-0.02051	0.22849	-0.1127	-3	8	-2.7616	0.00112	-0.66207	-4.0228
-25	2	-7.34925	0.00166	0.23146	-0.16221	-2	8	-2.44932	0.0023	-0.85388	-4.14317
-25	3	-7.21539	0.01754	0.23359	-0.21096	-1	8	-2.12173	0.01055	-1.05309	-4.24285
-25	4	-7.05707	0.03044	0.23195	-0.26063	0	8	-1.81798	0.0164	-1.28945	-4.35134
-25	5	-6.87484	0.04223	0.22956	-0.30951	1	8	-1.55975	0.0131	-1.54375	-4.45167
-25	6	-6.67343	0.05028	0.22551	-0.35595	2	8	-1.2627	0.01458	-1.83155	-4.52565
-25	7	-6.45121	0.04948	0.21886	-0.39465	3	8	-1.01761	0.01942	-2.14502	-4.59665
-25	8	-6.19525	0.04818	0.21487	-0.42291	4	8	-0.78478	0.02266	-2.48046	-4.6249
-25	9	-5.89786	0.04423	0.19733	-0.45385	5	8	-0.58909	0.04196	-2.8154	-4.63569
-25	10	-5.5741	0.04094	0.18431	-0.47422	6	8	-0.42772	0.02663	-3.17865	-4.66695
-25	11	-5.23713	0.03678	0.17249	-0.48814	7	8	-0.27422	0.00821	-3.57474	-4.66208
-25	12	-4.89185	0.03249	0.16347	-0.49962	8	8	-0.13302	0.04788	-3.95249	-4.64565
-25	13	-4.54333	0.02797	0.15912	-0.51189	9	8	-0.05294	0.03168	-4.30862	-4.59367
-25	14	-4.19707	0.02293	0.16159	-0.52866	10	8	0.0281	0.03427	-4.66403	-4.51074
-25	15	-3.85822	0.01742	0.17294	-0.55473	11	8	0.07453	0.04145	-5.0099	-4.41815
-25	16	-3.52826	0.01446	0.19033	-0.59947	12	8	0.13268	0.06023	-5.36055	-4.28129
-25	17	-3.21562	0.01273	0.21922	-0.6711	13	8	0.15982	0.04971	-5.69806	-4.16127
-24	-17	-4.81685	-1.58218	0.25055	0.29049	14	8	0.18496	0.06437	-6.01504	-4.02034
-24	-16	-5.08651	-1.43516	0.24418	0.28235	15	8	0.19933	0.05986	-6.31727	-3.83954
-24	-15	-5.35569	-1.32626	0.23286	0.25855	16	8	0.19539	0.07299	-6.61875	-3.66236
-24	-14	-5.6236	-1.23365	0.22852	0.24501	17	8	0.18376	0.06339	-6.88262	-3.45569
-24	-13	-5.88971	-1.13895	0.22711	0.23812	18	8	0.18258	0.05417	-7.12992	-3.25814
-24	-12	-6.15135	-1.04014	0.22692	0.23246	19	8	0.16974	0.04369	-7.36124	-3.05154
-24	-11	-6.40477	-0.93678	0.22655	0.22469	20	8	0.14751	0.03229	-7.58548	-2.82053
-24	-10	-6.6453	-0.83	0.22644	0.21446	20	7	0.16051	0.04446	-7.80434	-2.62378
-24	-9	-6.86676	-0.72447	0.22652	0.20075	20	6	0.16603	0.05326	-8.02721	-2.40161
-24	-8	-7.06259	-0.62519	0.22595	0.18246	20	5	0.16607	0.04261	-8.17279	-2.18412
-24	-7	-7.22882	-0.53339	0.22574	0.15935	20	4	0.17112	0.03231	-8.29023	-1.96413
-24	-6	-7.36588	-0.44813	0.22716	0.13281	20	3	0.17866	0.00043	-8.39263	-1.76811
-24	-5	-7.47558	-0.36992	0.22898	0.10319	20	2	0.17687	-0.06549	-8.45985	-1.57243
-24	-4	-7.55902	-0.29768	0.23053	0.07102	20	1	0.17577	-0.14399	-8.48487	-1.35054
-24	-3	-7.61769	-0.22948	0.23061	0.03545	20	0	0.18141	-0.26293	-8.49213	-1.17066
-24	-2	-7.64967	-0.16627	0.22935	-0.0056	20	-1	0.17604	-0.36139	-8.4732	-0.98998
-24	-1	-7.64957	-0.11167	0.22844	-0.05192	20	-2	0.17462	-0.52	-8.41188	-0.84335
-24	0	-7.61235	-0.06806	0.22847	-0.10443	20	-3	0.18843	-0.71001	-8.33031	-0.67109
-24	1	-7.5378	-0.03465	0.22996	-0.16221	20	-4	0.18391	-0.9033	-8.2422	-0.53445
-24	2	-7.43054	-0.00887	0.23268	-0.22092	20	-5	0.18557	-1.12564	-8.11695	-0.41927
-24	3	-7.29651	0.01088	0.23468	-0.27919	20	-6	0.18218	-1.3534	-7.9781	-0.29423
-24	4	-7.13896	0.02681	0.23427	-0.33676	20	-7	0.18413	-1.61313	-7.80839	-0.20957
-24	5	-6.95945	0.0401	0.23219	-0.39202	20	-8	0.17684	-1.863	-7.61602	-0.11931
-24	6	-6.75956	0.04906	0.22831	-0.4425	19	-8	0.18244	-2.12134	-7.44767	-0.17
-24	7	-6.5357	0.0509	0.22234	-0.48452	18	-8	0.18654	-2.36008	-7.25813	-0.20575
-24	8	-6.27562	0.04576	0.21123	-0.51785	17	-8	0.19261	-2.6183	-7.04965	-0.23883
-24	9	-5.97871	0.04785	0.2011	-0.55496	16	-8	0.17626	-2.87538	-6.81639	-0.27029
-24	10	-5.65133	0.04503	0.18765	-0.5833	15	-8	0.15322	-3.14253	-6.56574	-0.31644
-24	11	-5.30859	0.04033	0.17564	-0.60341	14	-8	0.13979	-3.40395	-6.30154	-0.35607
-24	12	-4.95835	0.03531	0.16654	-0.61871	13	-8	0.10714	-3.61911	-6.01054	-0.39237
-24	13	-4.60654	0.0303	0.16219	-0.63259	12	-8	0.04856	-3.88068	-5.73583	-0.44902
-24	14	-4.25858	0.02566	0.16478	-0.64866	11	-8	-0.0298	-4.10104	-5.38892	-0.45975
-24	15	-3.91888	0.0226	0.17614	-0.67136	10	-8	-0.10895	-4.29908	-5.07023	-0.48931
-24	16	-3.58846	0.02168	0.19632	-0.70935	9	-8	-0.21888	-4.48876	-4.7316	-0.51231
-24	17	-3.26481	0.01571	0.22175	-0.79182	8	-8	-0.35059	-4.65307	-4.3997	-0.55909
-23	-17	-4.83633	-1.80484	0.25107	0.28872	7	-8	-0.49285	-4.783	-4.02686	-0.53581
-23	-16	-5.11112	-1.64831	0.23654	0.26867	6	-8	-0.66416	-4.89999	-3.66399	-0.5425
-23	-15	-5.38218	-1.52671	0.23227	0.25796	5	-8	-0.8842	-4.97068	-3.28472	-0.53622
-23	-14	-5.64997	-1.41924	0.22904	0.2451	4	-8	-1.12431	-5.03128	-2.9414	-0.53523
-23	-13	-5.91682	-1.31268	0.22777	0.23607	3	-8	-1.38027	-5.06547	-2.5987	-0.5152
-23	-12	-6.18042	-1.20164	0.22749	0.22856	2	-8	-1.66134	-5.06613	-2.26966	-0.51039
-23	-11	-6.43725	-1.0847	0.22732	0.2199	1	-8	-1.95966	-5.04332	-1.96637	-0.48542
-23	-10	-6.68252	-0.96331	0.22717	0.20892	0	-8	-2.27282	-4.99414	-1.689	-0.48462
-23	-9	-6.90965	-0.84223	0.22691	0.19427	-1	-8	-2.58265	-4.90534	-1.42663	-0.45974
-23	-8	-7.11027	-0.72782	0.22643	0.17388	-2	-8	-2.91774	-4.80455	-1.20128	-0.43011
-23	-7	-7.27912	-0.62249	0.22678	0.14767	-3	-8	-3.27256	-4.68536	-0.98842	-0.4055
-23	-6	-7.4184	-0.52479	0.22816	0.1174	-4	-8	-3.61348	-4.52032	-0.78596	-0.3604
-23	-5	-7.52992	-0.43597	0.22947	0.08268	-5	-8	-3.9284	-4.34332	-0.60866	-0.34254
-23	-4	-7.61541	-0.35413	0.23134	0.04649	-6	-8	-4.27136	-4.15088	-0.46904	-0.29783
-23	-3	-7.67607	-0.2779	0.23091	0.00714	-7	-8	-4.5884	-3.94444	-0.3309	-0.24726
-23	-2	-7.71035	-0.20662	0.22876	-0.03948	-8	-8	-4.90572	-3.7167	-0.23658	-0.22476
-23	-1	-7.71349	-0.14328	0.22781	-0.092	-9	-8	-5.19341	-3.4988	-0.13686	-0.17698
-23	0	-7.67753	-0.0913	0.22836	-0.15079	-10	-8	-5.49043	-3.27528	-0.06129	-0.14574
-23	1	-7.60203	-0.05168	0.23023	-0.216	-11	-8	-5.74445	-3.03629	0.0032	-0.12408
-23	2	-7.49386	-0.02148	0.23307	-0.2841	-12	-8	-5.98898	-2.79371	0.06058	-0.07242
-23	3	-7.35957	0.00228	0.23534	-0.35204	-13	-8	-6.21346	-2.53688	0.09558	-0.04051
-23	4	-7.20272	0.02143	0.23567	-0.41815	-14	-8	-6.42874	-2.30632	0.14246	-0.0365
-23	5	-7.02478	0.03678	0.23394	-0.48064	-15	-8	-6.60169	-2.06845	0.16109	0.02696
-23	6	-6.82553	0.04783	0.23012	-0.53729	-16	-8	-6.75647	-1.87214	0.18337	0.03523
-23	7	-6.60068	0.05412	0.22408	-0.58604	-17	-8	-6.88538	-1.65641	0.19317	0.06349
-23	8	-6.34481	0.05589	0.21745	-0.63255	-18	-8	-7.0036	-1.47217	0.20858	0.07509
-23	9	-6.04058	0.05374	0.2033	-0.66915	-19	-8	-7.05982	-1.28781	0.21572	0.1044
-23	10	-5.71047	0.04918	0.1903	-0.70328	-20	-8	-7.12151	-1.11673	0.2211	0.13258
-23	11	-5.36392	0.04396	0.17843	-0.72923	-20	-7	-7.29124	-0.97349	0.22	0.089
-23	12	-5.01005	0.03855	0.16928	-0.74906	-20	-6	-7.44243	-0.82003	0.22697	0.05766
-23	13	-4.65557	0.03326	0.1646	-0.76588	-20	-5	-7.55691	-0.70071	0.21759	-0.00288
-23	14	-4.3059	0.02867	0.16656	-0.78369	-20	-4	-7.64616	-0.57606	0.22969	-0.05031
-23	15	-3.96499	0.02594	0.17747	-0.8082	-20	-3	-7.71339	-0.47516	0.22397	-0.09715
-23	16	-3.63403	0.02345	0.19745	-0.85412	-20	-2	-7.74889	-0.36888	0.21658	-0.17133
-23	17	-3.30116	0.0169	0.22252	-0.93262	-20	-1	-7.76908	-0.27874	0.21624	-0.24179
-22	-17	-4.83824	-2.04729	0.25108	0.28743	-20	0	-7.73302	-0.19686	0.21665	-0.32017
-22	-16	-5.12173	-1.88706	0.23842	0.27276	-19	0	-7.68647	-0.25597	0.20682	-0.39345
-22	-15	-5.38975	-1.74897	0.23159	0.25728	-18	0	-7.61763	-0.30679	0.20255	-0.47842
-22	-14	-5.65831	-1.62535	0.22923	0.2437	-17	0	-7.52672	-0.34685	0.19273	-0.56971
-22	-13	-5.92623	-1.50506	0.22813	0.23355	-16	0	-7.39426	-0.4124	0.1729	-0.65005
-22	-12	-6.19166	-1.38031	0.22781	0.22452	-15	0	-7.2318	-0.47676	0.14272	-0.74811
-22	-11	-6.45149	-1.2486	0.22764	0.21452	-14	0	-7.05423	-0.54341	0.11654	-0.83523
-22	-10	-6.70101	-1.11122	0.22733	0.20229	-13	0	-6.83997	-0.63403	0.08624	-0.96123
-22	-9	-6.93363	-0.97297	0.22676	0.18639	-12	0	-6.62298	-0.71889	0.03802	-1.06881
-22	-8	-7.13903	-0.84237	0.22599	0.16353	-11	0	-6.35506	-0.79732	-0.02253	-1.17765
-22	-7	-7.30921	-0.72341	0.2266	0.1333	-10	0	-6.07895	-0.87009	-0.09787	-1.29314
-22	-6	-7.45069	-0.61127	0.2284	0.0999	-9	0	-5.79606	-0.95644	-0.19737	-1.37071
-22	-5	-7.56372	-0.51139	0.22844	0.05886	-8	0	-5.47414	-1.04182	-0.29586	-1.51062
-22	-4	-7.65074	-0.41873	0.23156	0.01868	-7	0	-5.12928	-1.12352	-0.42775	-1.62504
-22	-3	-7.71327	-0.33395	0.23033	-0.02385	-6	0	-4.78344	-1.18983	-0.58033	-1.70871
-22	-2	-7.74977	-0.25316	0.22666	-0.0773	-5	0	-4.43745	-1.25415	-0.75531	-1.81696
-22	-1	-7.75742	-0.18022	0.22573	-0.13612	-4	0	-4.06733	-1.31882	-0.95342	-1.90703
-22	0	-7.72258	-0.11903	0.22673	-0.20127	-3	0	-3.68433	-1.38424	-1.17802	-2.00198
-22	1	-7.6453	-0.07291	0.22897	-0.27492	-2	0	-3.30674	-1.42273	-1.42193	-2.08112
-22	2	-7.53594	-0.0375	0.2323	-0.35287	-1	0	-2.95588	-1.44819	-1.70874	-2.16644
-22	3	-7.40149	-0.00904	0.23513	-0.43067	0	0	-2.5983	-1.49652	-1.98878	-2.21608
-22	4	-7.24526	0.01379	0.23606	-0.50582	1	0	-2.24916	-1.49907	-2.31558	-2.27707
-22	5	-7.06832	0.03173	0.2346	-0.57644	2	0	-1.90953	-1.51741	-2.66618	-2.30124
-22	6	-6.86941	0.04514	0.23072	-0.64094	3	0	-1.58798	-1.4974	-3.03588	-2.33367
-22	7	-6.64351	0.05538	0.22443	-0.69787	4	0	-1.29099	-1.47164	-3.41437	-2.36855
-22	8	-6.37696	0.06518	0.21265	-0.74153	5	0	-1.03838	-1.44221	-3.80124	-2.35864
-22	9	-6.08112	0.05804	0.20432	-0.79507	6	0	-0.79601	-1.40908	-4.19772	-2.38388
-22	10	-5.74959	0.05243	0.19212	-0.83496	7	0	-0.58911	-1.38082	-4.63177	-2.37574
-22	11	-5.40058	0.04725	0.18071	-0.86666	8	0	-0.40349	-1.28314	-5.0089	-2.34306
-22	12	-5.04418	0.04184	0.17157	-0.89173	9	0	-0.25805	-1.20471	-5.39348	-2.2966
-22	13	-4.68759	0.03632	0.16632	-0.91283	10	0	-0.14248	-1.11997	-5.75347	-2.21275
-22	14	-4.33607	0.0311	0.16693	-0.93451	11	0	-0.05165	-1.04716	-6.09408	-2.14663
-22	15	-3.99247	0.02661	0.17569	-0.96434	12	0	0.03048	-0.94031	-6.44399	-2.07056
-22	16	-3.65292	0.02432	0.19508	-1.00993
-22	17	-3.3209	0.01549	0.22033	-1.09247
-21	-17	-4.81984	-2.3044	0.25198	0.28373
-21	-16	-5.09753	-2.14261	0.23568	0.27753
-21	-15	-5.37539	-1.98781	0.23207	0.25368
-21	-14	-5.64685	-1.85041	0.22919	0.24089
-21	-13	-5.91595	-1.71641	0.22788	0.2303
-21	-12	-6.1829	-1.57712	0.22744	0.21985
-21	-11	-6.44507	-1.42978	0.22712	0.20803
-21	-10	-6.69782	-1.27563	0.22653	0.1937
-21	-9	-6.93471	-1.11922	0.22559	0.17582
-21	-8	-7.14503	-0.97092	0.22427	0.15037
-21	-7	-7.31453	-0.83949	0.22454	0.11425
-21	-6	-7.45968	-0.70895	0.22811	0.08029
-21	-5	-7.57371	-0.59888	0.22458	0.03036
-21	-4	-7.66189	-0.49235	0.23127	-0.01346
-21	-3	-7.72649	-0.39943	0.22832	-0.05802
-21	-2	-7.76367	-0.30708	0.22253	-0.12081
-21	-1	-7.77767	-0.22466	0.22192	-0.18562
-21	0	-7.74314	-0.15304	0.22313	-0.25714
-21	1	-7.66368	-0.10004	0.22583	-0.34015
-21	2	-7.55375	-0.05788	0.23012	-0.4283
-21	3	-7.41961	-0.02358	0.23375	-0.51603
-21	4	-7.2641	0.00362	0.23525	-0.60053
-21	5	-7.08799	0.02457	0.23402	-0.67994
-21	6	-6.88947	0.04002	0.22998	-0.75314
-21	7	-6.66424	0.05082	0.22369	-0.82144
-21	8	-6.40968	0.05495	0.21954	-0.88869
-21	9	-6.10055	0.0569	0.2045	-0.93414
-21	10	-5.76701	0.05404	0.19311	-0.978
-21	11	-5.41654	0.04998	0.18247	-1.01609
-21	12	-5.05857	0.04498	0.17346	-1.04725
-21	13	-4.70048	0.03927	0.16759	-1.07369
-21	14	-4.34721	0.0332	0.16659	-1.10025
-21	15	-4.00155	0.02628	0.17206	-1.13575
-21	16	-3.66343	0.01421	0.18603	-1.19864
-21	17	-3.32453	0.01317	0.21645	-1.26723
-20	-17	-4.785	-2.57293	0.25336	0.27713
-20	-16	-5.06344	-2.39467	0.24431	0.24486
-20	-15	-5.34273	-2.23996	0.23317	0.24669
-20	-14	-5.61482	-2.09376	0.22831	0.23743
-20	-13	-5.88449	-1.94676	0.22659	0.22639
-20	-12	-6.15241	-1.79248	0.22597	0.21433
-20	-11	-6.41611	-1.62894	0.22536	0.20015
-20	-10	-6.67077	-1.45789	0.22432	0.18263
-20	-9	-6.90884	-1.28406	0.22289	0.16077
-20	-8	-7.12151	-1.11673	0.2211	0.13258
-20	-7	-7.29124	-0.97349	0.22	0.089
-20	-6	-7.44243	-0.82003	0.22697	0.05766
-20	-5	-7.55691	-0.70071	0.21759	-0.00288
-20	-4	-7.64616	-0.57606	0.22969	-0.05031
-20	-3	-7.71339	-0.47516	0.22397	-0.09715
-20	-2	-7.74889	-0.36888	0.21658	-0.17133
-20	-1	-7.76908	-0.27874	0.21624	-0.24179
-20	0	-7.73302	-0.19686	0.21665	-0.32017
-20	1	-7.65351	-0.13474	0.22058	-0.41323
-20	2	-7.54496	-0.08287	0.22636	-0.51132
-20	3	-7.41184	-0.04145	0.23089	-0.60877
-20	4	-7.25731	-0.00916	0.23301	-0.70282
-20	5	-7.08211	0.01529	0.23206	-0.7914
-20	6	-6.88413	0.03278	0.22783	-0.87318
-20	7	-6.65768	0.04399	0.22067	-0.94852
-20	8	-6.39352	0.05045	0.20684	-1.02367
-20	9	-6.09375	0.05396	0.20275	-1.07804
-20	10	-5.76125	0.05453	0.19336	-1.13158
-20	11	-5.41025	0.05228	0.18379	-1.17756
-20	12	-5.0516	0.04797	0.17508	-1.21569
-20	13	-4.69278	0.04219	0.16875	-1.24829
-20	14	-4.33828	0.03542	0.16661	-1.27998
-20	15	-3.98972	0.02832	0.17025	-1.31758
-20	16	-3.64987	0.0242	0.18319	-1.36396
-20	17	-3.30977	0.01329	0.21453	-1.45196
-19	-17	-4.73339	-2.85827	0.25094	0.27814
-19	-16	-5.02087	-2.67227	0.24062	0.266
-19	-15	-5.29127	-2.51081	0.2305	0.24688
-19	-14	-5.56127	-2.35625	0.22552	0.23446
-19	-13	-5.8307	-2.19611	0.22375	0.22204
-19	-12	-6.09897	-2.02628	0.22293	0.20797
-19	-11	-6.36339	-1.84602	0.2219	0.19098
-19	-10	-6.61891	-1.65801	0.22022	0.16942
-19	-9	-6.85711	-1.46854	0.21809	0.14103
-19	-8	-7.05982	-1.28781	0.21572	0.1044
-19	-7	-7.24392	-1.11942	0.21546	0.06352
-19	-6	-7.39439	-0.95388	0.21857	0.02393
-19	-5	-7.5116	-0.81201	0.21456	-0.03519
-19	-4	-7.60252	-0.67621	0.22064	-0.09053
-19	-3	-7.66963	-0.55649	0.21706	-0.14831
-19	-2	-7.70888	-0.44053	0.21062	-0.22585
-19	-1	-7.72325	-0.34008	0.2087	-0.3065
-19	0	-7.68647	-0.25597	0.20682	-0.39345
-19	1	-7.61399	-0.17524	0.21406	-0.49555
-19	2	-7.50835	-0.11161	0.2209	-0.60234
-19	3	-7.37675	-0.06241	0.22619	-0.70917
-19	4	-7.22343	-0.02442	0.229	-0.81292
-19	5	-7.04938	0.00416	0.22854	-0.91107
-19	6	-6.85253	0.02434	0.22438	-1.00177
-19	7	-6.62691	0.03698	0.21706	-1.08199
-19	8	-6.36035	0.04481	0.21499	-1.14179
-19	9	-6.06387	0.05134	0.20083	-1.2296
-19	10	-5.7315	0.05491	0.19315	-1.29621
-19	11	-5.38049	0.05451	0.18479	-1.35098
-19	12	-5.02205	0.05098	0.1765	-1.39681
-19	13	-4.66355	0.04517	0.17001	-1.43622
-19	14	-4.30916	0.03776	0.16749	-1.47356
-19	15	-3.95908	0.0295	0.17159	-1.5156
-19	16	-3.6058	0.02133	0.1859	-1.57568
-19	17	-3.27887	0.01263	0.21594	-1.65237
-18	-17	-4.66018	-3.16519	0.24407	0.2785
-18	-16	-4.94035	-2.97048	0.23019	0.26777
-18	-15	-5.21603	-2.80511	0.22335	0.24602
-18	-14	-5.48495	-2.63857	0.22042	0.23165
-18	-13	-5.75381	-2.46402	0.21895	0.21728
-18	-12	-6.02186	-2.27787	0.21788	0.20083
-18	-11	-6.2862	-2.08022	0.2163	0.18079
-18	-10	-6.54177	-1.87462	0.21376	0.15527
-18	-9	-6.78193	-1.6682	0.21043	0.12129
-18	-8	-7.0036	-1.47217	0.20858	0.07509
-18	-7	-7.17138	-1.28008	0.20708	0.03631
-18	-6	-7.31848	-1.1003	0.20817	-0.01131
-18	-5	-7.43723	-0.93763	0.20716	-0.07194
-18	-4	-7.52963	-0.78653	0.20903	-0.13557
-18	-3	-7.59724	-0.64783	0.2066	-0.20459
-18	-2	-7.63851	-0.51827	0.20198	-0.28749
-18	-1	-7.65021	-0.40321	0.20059	-0.37897
-18	0	-7.61763	-0.30679	0.20255	-0.47842
-18	1	-7.54756	-0.21528	0.20683	-0.58667
-18	2	-7.44345	-0.1429	0.2132	-0.70089
-18	3	-7.31341	-0.08615	0.21907	-0.81706
-18	4	-7.16148	-0.04196	0.22273	-0.93079
-18	5	-6.98875	-0.00848	0.22315	-1.03903
-18	6	-6.79355	0.01542	0.21972	-1.13995
-18	7	-6.57187	0.03076	0.21174	-1.23345
-18	8	-6.3208	0.03959	0.19494	-1.32486
-18	9	-6.01088	0.05009	0.19775	-1.40026
-18	10	-5.6767	0.05597	0.1928	-1.47267
-18	11	-5.32632	0.05704	0.18547	-1.53602
-18	12	-4.9691	0.05418	0.17765	-1.59006
-18	13	-4.61209	0.04836	0.17125	-1.63687
-18	14	-4.25963	0.04037	0.16876	-1.68043
-18	15	-3.91366	0.03046	0.17429	-1.72709
-18	16	-3.58007	0.01794	0.19119	-1.78606
-18	17	-3.23599	0.01179	0.21891	-1.86571
-17	-17	-4.56551	-3.49186	0.23685	0.27696
-17	-16	-4.84959	-3.30959	0.21716	0.24468
-17	-15	-5.11706	-3.12101	0.21571	0.24291
-17	-14	-5.38535	-2.9395	0.21334	0.22864
-17	-13	-5.65354	-2.7493	0.21187	0.21205
-17	-12	-5.92085	-2.546	0.21034	0.19294
-17	-11	-6.18436	-2.33021	0.20801	0.16979
-17	-10	-6.43893	-2.10592	0.20453	0.14089
-17	-9	-6.67706	-1.88015	0.19975	0.10443
-17	-8	-6.88538	-1.65641	0.19317	0.06349
-17	-7	-7.06704	-1.45313	0.19472	0.00999
-17	-6	-7.21476	-1.25726	0.19504	-0.04699
-17	-5	-7.33433	-1.07555	0.19444	-0.11324
-17	-4	-7.42777	-0.90629	0.19431	-0.18535
-17	-3	-7.49605	-0.74873	0.19216	-0.2645
-17	-2	-7.53801	-0.60217	0.18894	-0.35481
-17	-1	-7.5503	-0.4686	0.18857	-0.45581
-17	0	-7.52672	-0.34685	0.19273	-0.56971
-17	1	-7.45308	-0.25558	0.19578	-0.6827
-17	2	-7.34969	-0.17681	0.20202	-0.80578
-17	3	-7.22132	-0.11265	0.2087	-0.93195
-17	4	-7.07092	-0.06171	0.21347	-1.0561
-17	5	-6.8995	-0.02246	0.21528	-1.17494
-17	6	-6.70574	0.00633	0.21361	-1.28659
-17	7	-6.48541	0.02615	0.20878	-1.39224
-17	8	-6.22527	0.04062	0.20627	-1.49785
-17	9	-5.92769	0.05101	0.19768	-1.57922
-17	10	-5.59545	0.05805	0.1923	-1.65952
-17	11	-5.24709	0.06009	0.18557	-1.73189
-17	12	-4.89223	0.05769	0.17829	-1.79457
-17	13	-4.53785	0.05181	0.17218	-1.84925
-17	14	-4.18858	0.04347	0.16963	-1.89955
-17	15	-3.8463	0.03359	0.1744	-1.95091
-17	16	-3.50626	0.02381	0.19614	-2.00956
-17	17	-3.17404	0.01315	0.21954	-2.0908
-16	-17	-4.44982	-3.82982	0.22982	0.28064
-16	-16	-4.71931	-3.63524	0.22383	0.27465
-16	-15	-4.99476	-3.45002	0.20801	0.24468
-16	-14	-5.26306	-3.25632	0.20416	0.22538
-16	-13	-5.53021	-3.04996	0.2021	0.20619
-16	-12	-5.79617	-2.82886	0.19972	0.18425
-16	-11	-6.05815	-2.5943	0.19639	0.15789
-16	-10	-6.31098	-2.35039	0.19194	0.12573
-16	-9	-6.54665	-2.10441	0.18662	0.08717
-16	-8	-6.75647	-1.87214	0.18337	0.03523
-16	-7	-6.93548	-1.638	0.1792	-0.01801
-16	-6	-7.08372	-1.42436	0.17769	-0.08451
-16	-5	-7.20361	-1.2238	0.17626	-0.15841
-16	-4	-7.2976	-1.03519	0.17498	-0.23934
-16	-3	-7.36627	-0.85827	0.17286	-0.32811
-16	-2	-7.40816	-0.69333	0.17033	-0.42652
-16	-1	-7.41955	-0.54248	0.16944	-0.5347
-16	0	-7.39426	-0.4124	0.1729	-0.65005
-16	1	-7.3268	-0.30266	0.17792	-0.78118
-16	2	-7.22667	-0.21451	0.18611	-0.91615
-16	3	-7.10046	-0.14212	0.1941	-1.05326
-16	4	-6.95166	-0.08366	0.20029	-1.18834
-16	5	-6.78148	-0.03776	0.20393	-1.31823
-16	6	-6.58865	-0.00308	0.20477	-1.44058
-16	7	-6.36927	0.02197	0.20333	-1.55341
-16	8	-6.11736	0.03957	0.20047	-1.65239
-16	9	-5.81604	0.05295	0.19593	-1.76135
-16	10	-5.48738	0.061	0.19063	-1.8553
-16	11	-5.14268	0.06366	0.18448	-1.9375
-16	12	-4.79137	0.06152	0.17794	-2.00912
-16	13	-4.44057	0.05551	0.17247	-2.07207
-16	14	-4.09522	0.0468	0.17015	-2.12955
-16	15	-3.75773	0.03712	0.17253	-2.18677
-16	16	-3.42468	0.02686	0.1769	-2.25411
-16	17	-3.09378	0.01493	0.21849	-2.32737
-15	-17	-4.31743	-4.1799	0.21829	0.27928
-15	-16	-4.58918	-3.98716	0.19662	0.25987
-15	-15	-4.85345	-3.79292	0.19548	0.24111
-15	-14	-5.11945	-3.58629	0.19231	0.22113
-15	-13	-5.38459	-3.36337	0.18907	0.19957
-15	-12	-5.64848	-3.12412	0.18531	0.17465
-15	-11	-5.90825	-2.87059	0.18058	0.1449
-15	-10	-6.1589	-2.60674	0.17491	0.10887
-15	-9	-6.39352	-2.33813	0.16898	0.06626
-15	-8	-6.60169	-2.06845	0.16109	0.02696
-15	-7	-6.77982	-1.83165	0.15846	-0.05058
-15	-6	-6.92631	-1.6012	0.15462	-0.12504
-15	-5	-7.04588	-1.38113	0.15182	-0.20707
-15	-4	-7.13998	-1.1724	0.14965	-0.29713
-15	-3	-7.20872	-0.97573	0.14758	-0.3955
-15	-2	-7.25027	-0.79204	0.14563	-0.50266
-15	-1	-7.26035	-0.62346	0.14392	-0.61819
-15	0	-7.2318	-0.47676	0.14272	-0.74811
-15	1	-7.17138	-0.35534	0.15401	-0.88465
-15	2	-7.07516	-0.25668	0.16481	-1.03206
-15	3	-6.95131	-0.17479	0.17422	-1.18045
-15	4	-6.80415	-0.10787	0.18203	-1.32675
-15	5	-6.63513	-0.05449	0.18784	-1.46819
-15	6	-6.44297	-0.01315	0.19153	-1.60215
-15	7	-6.22352	0.01767	0.19318	-1.72602
-15	8	-5.96915	0.04005	0.19083	-1.84159
-15	9	-5.67606	0.05533	0.1904	-1.95553
-15	10	-5.35322	0.06444	0.18639	-2.05985
-15	11	-5.01362	0.0676	0.18131	-2.15155
-15	12	-4.66696	0.06563	0.17593	-2.23219
-15	13	-4.32052	0.0594	0.17163	-2.30369
-15	14	-3.97941	0.04999	0.17059	-2.36866
-15	15	-3.64715	0.03903	0.17584	-2.43085
-15	16	-3.3254	0.03022	0.19489	-2.49396
-15	17	-2.9944	0.01509	0.22302	-2.57163
-14	-17	-4.16886	-4.53975	0.20735	0.27636
-14	-16	-4.42722	-4.35284	0.191	0.2484
-14	-15	-4.69369	-4.14726	0.18307	0.23569
-14	-14	-4.95577	-3.92615	0.17734	0.21612
-14	-13	-5.21774	-3.68636	0.17197	0.1921
-14	-12	-5.47872	-3.42896	0.16621	0.16409
-14	-11	-5.73557	-3.15673	0.15955	0.13074
-14	-10	-5.98332	-2.87374	0.15206	0.09034
-14	-9	-6.21596	-2.58541	0.1447	0.03945
-14	-8	-6.42874	-2.30632	0.14246	-0.0365
-14	-7	-6.59848	-2.03835	0.13029	-0.08974
-14	-6	-6.74315	-1.78733	0.12417	-0.16847
-14	-5	-6.86207	-1.54636	0.11991	-0.25882
-14	-4	-6.95592	-1.31679	0.11693	-0.3583
-14	-3	-7.02457	-1.10009	0.11504	-0.46662
-14	-2	-7.06603	-0.89785	0.11421	-0.58369
-14	-1	-7.07634	-0.71182	0.1144	-0.7082
-14	0	-7.05423	-0.54341	0.11654	-0.83523
-14	1	-6.99058	-0.41418	0.12646	-0.99497
-14	2	-6.89664	-0.30346	0.13743	-1.15372
-14	3	-6.77478	-0.21061	0.14783	-1.31282
-14	4	-6.62922	-0.13427	0.15734	-1.47034
-14	5	-6.46148	-0.07275	0.16557	-1.62374
-14	6	-6.27019	-0.02423	0.17232	-1.77054
-14	7	-6.05111	0.01324	0.17793	-1.9085
-14	8	-5.79732	0.03881	0.18412	-2.03993
-14	9	-5.51073	0.05807	0.18086	-2.15997
-14	10	-5.19457	0.06791	0.1783	-2.27201
-14	11	-4.86103	0.07165	0.17506	-2.37233
-14	12	-4.51995	0.0699	0.17145	-2.46192
-14	13	-4.17867	0.06348	0.16888	-2.54217
-14	14	-3.84202	0.05328	0.1698	-2.61499
-14	15	-3.51219	0.03965	0.17833	-2.68302
-14	16	-3.18888	0.02223	0.19965	-2.75197
-14	17	-2.87344	0.01397	0.22722	-2.82351
-13	-17	-4.00567	-4.90287	0.1947	0.27885
-13	-16	-4.26539	-4.71561	0.18462	0.25751
-13	-15	-4.51707	-4.50643	0.16838	0.23544
-13	-14	-4.77301	-4.27164	0.15798	0.21088
-13	-13	-5.03083	-4.01521	0.14978	0.18376
-13	-12	-5.2881	-3.74009	0.14141	0.15249
-13	-11	-5.54131	-3.44981	0.13224	0.11544
-13	-10	-5.78527	-3.14901	0.12221	0.0709
-13	-9	-6.01283	-2.84323	0.11125	0.01758
-13	-8	-6.21346	-2.53688	0.09558	-0.04051
-13	-7	-6.39038	-2.25537	0.09204	-0.12451
-13	-6	-6.53525	-1.98123	0.08496	-0.21382
-13	-5	-6.65335	-1.71783	0.07914	-0.31321
-13	-4	-6.74662	-1.46682	0.0753	-0.42238
-13	-3	-6.81505	-1.22992	0.07364	-0.54102
-13	-2	-6.85678	-1.00946	0.07437	-0.66918
-13	-1	-6.86813	-0.80895	0.07805	-0.80745
-13	0	-6.83997	-0.63403	0.08624	-0.96123
-13	1	-6.7851	-0.48086	0.0924	-1.11475
-13	2	-6.69239	-0.35419	0.10221	-1.28036
-13	3	-6.57202	-0.24913	0.11337	-1.44928
-13	4	-6.42801	-0.16265	0.12476	-1.61782
-13	5	-6.26183	-0.09251	0.13568	-1.78327
-13	6	-6.07219	-0.03674	0.14559	-1.94349
-13	7	-5.85509	0.00735	0.15431	-2.0965
-13	8	-5.60815	0.04425	0.15944	-2.23361
-13	9	-5.32318	0.05981	0.16416	-2.3701
-13	10	-5.0134	0.07085	0.16512	-2.48906
-13	11	-4.68641	0.07562	0.16472	-2.59758
-13	12	-4.35173	0.07425	0.16357	-2.69611
-13	13	-4.01655	0.06776	0.16324	-2.78529
-13	14	-3.68549	0.05726	0.16627	-2.86631
-13	15	-3.35991	0.04336	0.1758	-2.94068
-13	16	-3.03734	0.02698	0.19388	-3.0105
-13	17	-2.73789	0.01594	0.227	-3.08047
-12	-17	-3.82548	-5.26554	0.17351	0.27996
-12	-16	-4.07376	-5.08403	0.16057	0.2686
-12	-15	-4.32131	-4.86655	0.14443	0.23359
-12	-14	-4.57213	-4.61803	0.13248	0.20453
-12	-13	-4.82522	-4.34588	0.12132	0.17438
-12	-12	-5.07803	-4.05387	0.10979	0.13982
-12	-11	-5.32693	-3.74629	0.09753	0.099
-12	-10	-5.56666	-3.42869	0.08449	0.05016
-12	-9	-5.78971	-3.10805	0.07096	-0.00753
-12	-8	-5.98898	-2.79371	0.06058	-0.07242
-12	-7	-6.16112	-2.47956	0.04593	-0.1629
-12	-6	-6.30447	-2.17989	0.03588	-0.26122
-12	-5	-6.42109	-1.89336	0.02806	-0.36979
-12	-4	-6.51337	-1.62065	0.02311	-0.4888
-12	-3	-6.5814	-1.3634	0.02155	-0.61789
-12	-2	-6.62343	-1.12437	0.02366	-0.75728
-12	-1	-6.63687	-0.90821	0.0297	-0.9081
-12	0	-6.62298	-0.71889	0.03802	-1.06881
-12	1	-6.55616	-0.54911	0.04665	-1.23598
-12	2	-6.46336	-0.40707	0.05671	-1.40973
-12	3	-6.34427	-0.28959	0.06902	-1.58833
-12	4	-6.20185	-0.19259	0.08269	-1.76767
-12	5	-6.03762	-0.11354	0.09677	-1.94483
-12	6	-5.85062	-0.05062	0.11019	-2.1179
-12	7	-5.63693	-0.00265	0.12189	-2.28638
-12	8	-5.38766	0.03201	0.13444	-2.45377
-12	9	-5.11493	0.05777	0.14006	-2.58209
-12	10	-4.81153	0.07313	0.14601	-2.70751
-12	11	-4.49142	0.07942	0.14937	-2.82471
-12	12	-4.16397	0.07855	0.15135	-2.9324
-12	13	-3.83599	0.07211	0.15379	-3.03061
-12	14	-3.51229	0.06169	0.15921	-3.11997
-12	15	-3.19609	0.04934	0.17073	-3.20122
-12	16	-2.89246	0.0378	0.19034	-3.27375
-12	17	-2.59339	0.02019	0.22498	-3.34
-11	-17	-3.63066	-5.62082	0.14573	0.27375
-11	-16	-3.86417	-5.44925	0.12031	0.24531
-11	-15	-4.10888	-5.22058	0.11303	0.22422
-11	-14	-4.35489	-4.9604	0.1001	0.19644
-11	-13	-4.60257	-4.6743	0.08547	0.16392
-11	-12	-4.85011	-4.36653	0.07015	0.12611
-11	-11	-5.09402	-4.04234	0.05422	0.08146
-11	-10	-5.32928	-3.70806	0.03771	0.02798
-11	-9	-5.54944	-3.37136	0.02081	-0.03766
-11	-8	-5.74445	-3.03629	0.0032	-0.12408
-11	-7	-5.9135	-2.70284	-0.01114	-0.20657
-11	-6	-6.05254	-2.37945	-0.02446	-0.31052
-11	-5	-6.16675	-2.07042	-0.03487	-0.42811
-11	-4	-6.25758	-1.77625	-0.04133	-0.55697
-11	-3	-6.32494	-1.49863	-0.04313	-0.69634
-11	-2	-6.36701	-1.24032	-0.04012	-0.84621
-11	-1	-6.37964	-1.00501	-0.0326	-1.00767
-11	0	-6.35506	-0.79732	-0.02253	-1.17765
-11	1	-6.3009	-0.61469	-0.01277	-1.356
-11	2	-6.21065	-0.46058	-0.00134	-1.53964
-11	3	-6.0929	-0.33123	0.01289	-1.72845
-11	4	-5.95219	-0.22362	0.02944	-1.91836
-11	5	-5.79029	-0.1354	0.04741	-2.10659
-11	6	-5.60675	-0.06489	0.06533	-2.291
-11	7	-5.39931	-0.01178	0.08089	-2.46918
-11	8	-5.16508	0.0214	0.08954	-2.63221
-11	9	-4.88874	0.05684	0.10891	-2.78677
-11	10	-4.59035	0.07549	0.12047	-2.92416
-11	11	-4.27775	0.0831	0.12808	-3.05126
-11	12	-3.95849	0.08271	0.13381	-3.16843
-11	13	-3.63887	0.07627	0.13961	-3.27561
-11	14	-3.3239	0.06567	0.14788	-3.373
-11	15	-3.01762	0.05323	0.16217	-3.46108
-11	16	-2.72214	0.03981	0.18964	-3.53941
-11	17	-2.43668	0.02236	0.22036	-3.5986
-10	-17	-3.42616	-5.96123	0.1163	0.26943
-10	-16	-3.65271	-5.78641	0.09967	0.23634
-10	-15	-3.88487	-5.56085	0.07897	0.21658
-10	-14	-4.12372	-5.29459	0.06039	0.18767
-10	-13	-4.36475	-4.99676	0.04111	0.15252
-10	-12	-4.60609	-4.67448	0.02123	0.11143
-10	-11	-4.84421	-4.33432	0.000988274	0.06292
-10	-10	-5.07423	-3.98296	-0.01952	0.00508
-10	-9	-5.29061	-3.62771	-0.04029	-0.06438
-10	-8	-5.49043	-3.27528	-0.06129	-0.14574
-10	-7	-5.6461	-2.92017	-0.08036	-0.24693
-10	-6	-5.78051	-2.57659	-0.09765	-0.36073
-10	-5	-5.89184	-2.2466	-0.11129	-0.48765
-10	-4	-5.98078	-1.93162	-0.11977	-0.62629
-10	-3	-6.04714	-1.63395	-0.1222	-0.77571
-10	-2	-6.0892	-1.35632	-0.11871	-0.93523
-10	-1	-6.10267	-1.10108	-0.11057	-1.10468
-10	0	-6.07895	-0.87009	-0.09787	-1.29314
-10	1	-6.02563	-0.67968	-0.08762	-1.47316
-10	2	-5.93605	-0.51445	-0.07369	-1.66899
-10	3	-5.81952	-0.37347	-0.05687	-1.8684
-10	4	-5.68071	-0.25524	-0.03673	-2.06853
-10	5	-5.52141	-0.1577	-0.01396	-2.26708
-10	6	-5.34147	-0.07898	0.00983	-2.46167
-10	7	-5.13916	-0.0169	0.03298	-2.64879
-10	8	-4.90921	0.03385	0.05645	-2.82448
-10	9	-4.64159	0.06001	0.07253	-2.98784
-10	10	-4.35091	0.07824	0.08764	-3.13751
-10	11	-4.04718	0.08665	0.09973	-3.27519
-10	12	-3.73731	0.08664	0.10988	-3.40203
-10	13	-3.42719	0.08008	0.11983	-3.51795
-10	14	-3.12186	0.06881	0.1316	-3.62259
-10	15	-2.82538	0.05467	0.14769	-3.71536
-10	16	-2.53988	0.03869	0.16926	-3.79356
-10	17	-2.26844	0.02211	0.21087	-3.85145
-9	-17	-3.21415	-6.28822	0.07975	0.27005
-9	-16	-3.4234	-6.10965	0.06168	0.24891
-9	-15	-3.65158	-5.88866	0.03662	0.21374
-9	-14	-3.88068	-5.61822	0.01177	0.17862
-9	-13	-4.11369	-5.30999	-0.01308	0.14033
-9	-12	-4.34787	-4.97434	-0.03835	0.09588
-9	-11	-4.57928	-4.61906	-0.06359	0.04347
-9	-10	-4.80294	-4.25075	-0.08862	-0.01866
-9	-9	-5.01222	-3.87517	-0.1138	-0.09219
-9	-8	-5.19341	-3.4988	-0.13686	-0.17698
-9	-7	-5.35788	-3.12999	-0.16328	-0.28835
-9	-6	-5.48973	-2.76947	-0.18526	-0.41171
-9	-5	-5.59804	-2.41988	-0.20289	-0.54795
-9	-4	-5.6847	-2.08487	-0.21396	-0.69622
-9	-3	-5.74961	-1.76773	-0.21738	-0.85556
-9	-2	-5.79136	-1.47169	-0.2135	-1.0248
-9	-1	-5.80777	-1.19969	-0.20466	-1.20052
-9	0	-5.79606	-0.95644	-0.19737	-1.37071
-9	1	-5.73221	-0.74772	-0.17837	-1.58867
-9	2	-5.64102	-0.56874	-0.1618	-1.7979
-9	3	-5.52589	-0.41578	-0.14204	-2.00723
-9	4	-5.38933	-0.28697	-0.11764	-2.21697
-9	5	-5.23287	-0.18018	-0.08914	-2.42514
-9	6	-5.05639	-0.09335	-0.05832	-2.62931
-9	7	-4.85791	-0.02428	-0.0272	-2.82671
-9	8	-4.63045	0.02785	0.00332	-3.01319
-9	9	-4.37499	0.0609	0.02566	-3.18663
-9	10	-4.09494	0.08064	0.04572	-3.34665
-9	11	-3.80185	0.08991	0.06295	-3.49483
-9	12	-3.50268	0.09028	0.07835	-3.63128
-9	13	-3.20317	0.08355	0.09349	-3.75559
-9	14	-2.90837	0.07145	0.10996	-3.86676
-9	15	-2.62303	0.05521	0.12991	-3.9626
-9	16	-2.34971	0.03813	0.15926	-4.03978
-9	17	-2.09213	0.02095	0.19929	-4.09714
-8	-17	-2.99528	-6.60522	0.03221	0.26513
-8	-16	-3.20764	-6.43216	0.00953	0.24739
-8	-15	-3.40983	-6.20724	-0.01805	0.20528
-8	-14	-3.62714	-5.92937	-0.04747	0.16841
-8	-13	-3.85134	-5.61097	-0.07847	0.12745
-8	-12	-4.07749	-5.26299	-0.11004	0.07962
-8	-11	-4.30127	-4.89377	-0.14108	0.02318
-8	-10	-4.51764	-4.50988	-0.17111	-0.04357
-8	-9	-4.72049	-4.11621	-0.20103	-0.12301
-8	-8	-4.90572	-3.7167	-0.23658	-0.22476
-8	-7	-5.05508	-3.33517	-0.26125	-0.33262
-8	-6	-5.18242	-2.95724	-0.28894	-0.46351
-8	-5	-5.28738	-2.58852	-0.31143	-0.60856
-8	-4	-5.37132	-2.23413	-0.32565	-0.76614
-8	-3	-5.43421	-1.89824	-0.33041	-0.93528
-8	-2	-5.47457	-1.5848	-0.32607	-1.11508
-8	-1	-5.48966	-1.29814	-0.31431	-1.30527
-8	0	-5.47414	-1.04182	-0.29586	-1.51062
-8	1	-5.41546	-0.81649	-0.28451	-1.71247
-8	2	-5.3268	-0.62253	-0.26733	-1.92625
-8	3	-5.21407	-0.45749	-0.24447	-2.14395
-8	4	-5.08031	-0.31829	-0.21517	-2.36259
-8	5	-4.92707	-0.20252	-0.18003	-2.57974
-8	6	-4.7542	-0.10811	-0.14117	-2.79287
-8	7	-4.56001	-0.03375	-0.1024	-2.99955
-8	8	-4.3435	0.01991	-0.06873	-3.19952
-8	9	-4.09341	0.05953	-0.03435	-3.37962
-8	10	-3.82519	0.08229	-0.00713	-3.55021
-8	11	-3.54427	0.09277	0.01611	-3.7087
-8	12	-3.25711	0.09359	0.03778	-3.85451
-8	13	-2.96936	0.08675	0.05944	-3.98683
-8	14	-2.68594	0.07412	0.08225	-4.10412
-8	15	-2.41192	0.05713	0.10763	-4.20371
-8	16	-2.15597	0.03326	0.14013	-4.27933
-8	17	-1.90886	0.0212	0.18463	-4.33663
-7	-17	-2.76481	-6.90774	-0.02489	0.25577
-7	-16	-2.95395	-6.74645	-0.055	0.2069
-7	-15	-3.15507	-6.51195	-0.08376	0.19233
-7	-14	-3.3646	-6.2247	-0.11814	0.15747
-7	-13	-3.57979	-5.89652	-0.15636	0.11415
-7	-12	-3.79718	-5.53733	-0.19533	0.06292
-7	-11	-4.01248	-5.15565	-0.23313	0.00227
-7	-10	-4.22064	-4.75835	-0.26884	-0.06948
-7	-9	-4.41588	-4.35148	-0.30247	-0.15353
-7	-8	-4.5884	-3.94444	-0.3309	-0.24726
-7	-7	-4.73815	-3.53668	-0.37479	-0.37628
-7	-6	-4.86093	-3.13856	-0.4106	-0.51571
-7	-5	-4.96215	-2.75069	-0.43868	-0.66889
-7	-4	-5.04296	-2.37753	-0.45653	-0.83532
-7	-3	-5.10326	-2.02363	-0.463	-1.01393
-7	-2	-5.14135	-1.6933	-0.45853	-1.20397
-7	-1	-5.15257	-1.39147	-0.44506	-1.40653
-7	0	-5.12928	-1.12352	-0.42775	-1.62504
-7	1	-5.07965	-0.88137	-0.41163	-1.83205
-7	2	-4.99606	-0.67418	-0.3925	-2.0517
-7	3	-4.88661	-0.49775	-0.36604	-2.27727
-7	4	-4.75626	-0.34861	-0.33122	-2.50426
-7	5	-4.60683	-0.22431	-0.2886	-2.72987
-7	6	-4.43816	-0.12276	-0.24047	-2.95139
-7	7	-4.24798	-0.04221	-0.1912	-3.16575
-7	8	-4.03301	0.01803	-0.1464	-3.36662
-7	9	-3.79937	0.05883	-0.10604	-3.56511
-7	10	-3.54497	0.08342	-0.07257	-3.747
-7	11	-3.27732	0.0952	-0.04258	-3.91547
-7	12	-3.00334	0.09659	-0.01343	-4.0702
-7	13	-2.72854	0.08972	0.01625	-4.21011
-7	14	-2.45761	0.07674	0.0473	-4.3332
-7	15	-2.1945	0.06069	0.08036	-4.43689
-7	16	-1.94126	0.05022	0.11569	-4.52206
-7	17	-1.7208	0.0231	0.16657	-4.56814
-6	-17	-2.53054	-7.18647	-0.0887	0.25384
-6	-16	-2.69659	-7.03004	-0.12373	0.23219
-6	-15	-2.89531	-6.79331	-0.1578	0.18685
-6	-14	-3.09598	-6.49991	-0.20082	0.1471
-6	-13	-3.30146	-6.16335	-0.24804	0.10082
-6	-12	-3.50937	-5.79429	-0.29569	0.04609
-6	-11	-3.71538	-5.40175	-0.34143	-0.01886
-6	-10	-3.91446	-4.99299	-0.38401	-0.096
-6	-9	-4.10058	-4.57415	-0.42385	-0.18788
-6	-8	-4.27136	-4.15088	-0.46904	-0.29783
-6	-7	-4.40932	-3.728	-0.50961	-0.42333
-6	-6	-4.52781	-3.31087	-0.55241	-0.56765
-6	-5	-4.62495	-2.9043	-0.58632	-0.72815
-6	-4	-4.70219	-2.51315	-0.60814	-0.90293
-6	-3	-4.75946	-2.1421	-0.61672	-1.09051
-6	-2	-4.79522	-1.79539	-0.61267	-1.28959
-6	-1	-4.80562	-1.47684	-0.59872	-1.49836
-6	0	-4.78344	-1.18983	-0.58033	-1.70871
-6	1	-4.734	-0.93989	-0.56162	-1.94133
-6	2	-4.65245	-0.72257	-0.53923	-2.17217
-6	3	-4.54642	-0.53579	-0.50853	-2.40593
-6	4	-4.42008	-0.37731	-0.46762	-2.64089
-6	5	-4.27516	-0.24503	-0.41688	-2.87457
-6	6	-4.11185	-0.13694	-0.35853	-3.10418
-6	7	-3.92827	-0.0507	-0.29646	-3.3271
-6	8	-3.72089	0.01615	-0.23747	-3.54444
-6	9	-3.49929	0.05764	-0.19228	-3.7448
-6	10	-3.25777	0.08407	-0.15291	-3.93617
-6	11	-3.00393	0.09729	-0.11512	-4.11392
-6	12	-2.74417	0.09928	-0.07709	-4.27696
-6	13	-2.48354	0.09241	-0.03781	-4.424
-6	14	-2.22672	0.07894	0.00331	-4.55256
-6	15	-1.97821	0.06079	0.04725	-4.65795
-6	16	-1.74657	0.03681	0.09687	-4.73301
-6	17	-1.5351	0.02155	0.14445	-4.7875
-5	-17	-2.2996	-7.43776	-0.16072	0.25087
-5	-16	-2.46854	-7.27833	-0.19182	0.21364
-5	-15	-2.63795	-7.04748	-0.24179	0.1804
-5	-14	-2.8241	-6.7517	-0.29712	0.1371
-5	-13	-3.01892	-6.40839	-0.35494	0.08772
-5	-12	-3.21668	-6.03087	-0.41256	0.02951
-5	-11	-3.41261	-5.62899	-0.4675	-0.03965
-5	-10	-3.60198	-5.21041	-0.51845	-0.12194
-5	-9	-3.77851	-4.78056	-0.56525	-0.22059
-5	-8	-3.9284	-4.34332	-0.60866	-0.34254
-5	-7	-4.07257	-3.90572	-0.66575	-0.46817
-5	-6	-4.18608	-3.4713	-0.71612	-0.61788
-5	-5	-4.27859	-3.04705	-0.75577	-0.7854
-5	-4	-4.3519	-2.63901	-0.78178	-0.9681
-5	-3	-4.40569	-2.25202	-0.79283	-1.16418
-5	-2	-4.43887	-1.89017	-0.78959	-1.37178
-5	-1	-4.45026	-1.55639	-0.77517	-1.58861
-5	0	-4.43745	-1.25415	-0.75531	-1.81696
-5	1	-4.38002	-0.99449	-0.73442	-2.0481
-5	2	-4.2988	-0.76749	-0.7088	-2.28732
-5	3	-4.19657	-0.57098	-0.67342	-2.52886
-5	4	-4.07487	-0.40376	-0.626	-2.77137
-5	5	-3.93511	-0.26406	-0.56676	-3.01281
-5	6	-3.77818	-0.15018	-0.49804	-3.25046
-5	7	-3.60452	-0.06043	-0.42393	-3.48056
-5	8	-3.41318	0.00719	-0.3519	-3.70209
-5	9	-3.19675	0.05459	-0.29886	-3.91561
-5	10	-2.96637	0.08441	-0.25096	-4.11679
-5	11	-2.72695	0.09918	-0.20357	-4.30282
-5	12	-2.48241	0.10173	-0.15502	-4.47343
-5	13	-2.23707	0.09483	-0.1046	-4.62705
-5	14	-1.99576	0.08096	-0.05213	-4.76107
-5	15	-1.76413	0.06195	0.00281	-4.87101
-5	16	-1.54665	0.03946	0.05888	-4.94634
-5	17	-1.35251	0.02105	0.11297	-4.99887
-4	-17	-2.06496	-7.6648	-0.24823	0.24592
-4	-16	-2.21771	-7.50567	-0.28353	0.21749
-4	-15	-2.37621	-7.27747	-0.34312	0.1721
-4	-14	-2.55061	-6.97794	-0.40935	0.12703
-4	-13	-2.73484	-6.6289	-0.47853	0.07506
-4	-12	-2.9219	-6.24423	-0.54718	0.01353
-4	-11	-3.1069	-5.83437	-0.61249	-0.0596
-4	-10	-3.28578	-5.40741	-0.67332	-0.1464
-4	-9	-3.45537	-4.96925	-0.7303	-0.24823
-4	-8	-3.61348	-4.52032	-0.78596	-0.3604
-4	-7	-3.73367	-4.06862	-0.84676	-0.50723
-4	-6	-3.83848	-3.6171	-0.90274	-0.66521
-4	-5	-3.92605	-3.17661	-0.94792	-0.83973
-4	-4	-3.9952	-2.75319	-0.97836	-1.02999
-4	-3	-4.04506	-2.35178	-0.99225	-1.2342
-4	-2	-4.07456	-1.97667	-0.99016	-1.45026
-4	-1	-4.08289	-1.63167	-0.97533	-1.67573
-4	0	-4.06733	-1.31882	-0.95342	-1.90703
-4	1	-4.01417	-1.04708	-0.93105	-2.15069
-4	2	-3.93749	-0.80861	-0.90221	-2.3967
-4	3	-3.84034	-0.60269	-0.86191	-2.64508
-4	4	-3.72395	-0.42733	-0.80767	-2.89456
-4	5	-3.58981	-0.28074	-0.73973	-3.1434
-4	6	-3.43937	-0.16147	-0.66094	-3.38929
-4	7	-3.2743	-0.06862	-0.57666	-3.62844
-4	8	-3.09621	-0.00096	-0.49679	-3.84998
-4	9	-2.88918	0.05232	-0.42896	-4.07977
-4	10	-2.67275	0.08517	-0.36885	-4.28784
-4	11	-2.44911	0.10113	-0.30972	-4.48087
-4	12	-2.22087	0.10396	-0.24897	-4.65827
-4	13	-1.99167	0.09692	-0.18586	-4.8178
-4	14	-1.76644	0.08282	-0.12096	-4.95668
-4	15	-1.55199	0.06447	-0.0556	-5.07298
-4	16	-1.35614	0.04683	0.01039	-5.16702
-4	17	-1.17243	0.02191	0.06963	-5.19915
-3	-17	-1.82702	-7.86478	-0.35294	0.2392
-3	-16	-1.95844	-7.72538	-0.40375	0.19688
-3	-15	-2.11078	-7.48031	-0.46354	0.16222
-3	-14	-2.2782	-7.17626	-0.53891	0.11736
-3	-13	-2.45221	-6.82248	-0.62002	0.06312
-3	-12	-2.62799	-6.43186	-0.70061	-0.00153
-3	-11	-2.80112	-6.01513	-0.77717	-0.07833
-3	-10	-2.96789	-5.5807	-0.84876	-0.16932
-3	-9	-3.12593	-5.13538	-0.91773	-0.27641
-3	-8	-3.27256	-4.68536	-0.98842	-0.4055
-3	-7	-3.38751	-4.21203	-1.05124	-0.54598
-3	-6	-3.48725	-3.74533	-1.11214	-0.70931
-3	-5	-3.57053	-3.29074	-1.16316	-0.89034
-3	-4	-3.63548	-2.85382	-1.19842	-1.08774
-3	-3	-3.68109	-2.43973	-1.21554	-1.29969
-3	-2	-3.70605	-2.05301	-1.21498	-1.52409
-3	-1	-3.70783	-1.69889	-1.19989	-1.75833
-3	0	-3.68433	-1.38424	-1.17802	-2.00198
-3	1	-3.64083	-1.09417	-1.15228	-2.24766
-3	2	-3.57237	-0.84468	-1.12027	-2.49921
-3	3	-3.48142	-0.63023	-1.07486	-2.75347
-3	4	-3.37091	-0.44746	-1.01357	-3.00929
-3	5	-3.24265	-0.29446	-0.93676	-3.26495
-3	6	-3.09834	-0.16983	-0.84785	-3.51869
-3	7	-2.93949	-0.07252	-0.75368	-3.77025
-3	8	-2.7616	0.00112	-0.66207	-4.0228
-3	9	-2.57832	0.05342	-0.58177	-4.23678
-3	10	-2.37951	0.08704	-0.50756	-4.44729
-3	11	-2.17334	0.10326	-0.43502	-4.64661
-3	12	-1.9624	0.10593	-0.36046	-4.83025
-3	13	-1.74996	0.09851	-0.28308	-4.99497
-3	14	-1.54069	0.08402	-0.20426	-5.13722
-3	15	-1.34112	0.06499	-0.12728	-5.25274
-3	16	-1.15843	0.04129	-0.05847	-5.33514
-3	17	-0.99383	0.02077	0.01525	-5.37725
-2	-17	-1.59685	-8.03051	-0.47017	0.23585
-2	-16	-1.70129	-7.87312	-0.52571	0.19561
-2	-15	-1.85306	-7.64868	-0.59843	0.15595
-2	-14	-2.01142	-7.3443	-0.6861	0.10907
-2	-13	-2.17431	-6.98704	-0.78029	0.05218
-2	-12	-2.33809	-6.59158	-0.87364	-0.01546
-2	-11	-2.49852	-6.16898	-0.96206	-0.09554
-2	-10	-2.6517	-5.72759	-1.04437	-0.19033
-2	-9	-2.79318	-5.27263	-1.12262	-0.30206
-2	-8	-2.91774	-4.80455	-1.20128	-0.43011
-2	-7	-3.03721	-4.32979	-1.2741	-0.58121
-2	-6	-3.13604	-3.85359	-1.34359	-0.74953
-2	-5	-3.21564	-3.38756	-1.40153	-0.93651
-2	-4	-3.27639	-2.93926	-1.44214	-1.14053
-2	-3	-3.31766	-2.51435	-1.4629	-1.35966
-2	-2	-3.33841	-2.11738	-1.46432	-1.59192
-2	-1	-3.33609	-1.75202	-1.44987	-1.83484
-2	0	-3.30674	-1.42273	-1.42193	-2.08112
-2	1	-3.27104	-1.13003	-1.39921	-2.33733
-2	2	-3.20862	-0.87446	-1.36343	-2.59333
-2	3	-3.12379	-0.65294	-1.31271	-2.85279
-2	4	-3.0195	-0.46367	-1.24422	-3.11438
-2	5	-2.89743	-0.30489	-1.15832	-3.37613
-2	6	-2.75919	-0.17502	-1.05872	-3.63602
-2	7	-2.60718	-0.07279	-0.95308	-3.8928
-2	8	-2.44932	0.0023	-0.85388	-4.14317
-2	9	-2.27106	0.05712	-0.7556	-4.37343
-2	10	-2.09035	0.08998	-0.66744	-4.59249
-2	11	-1.90283	0.10551	-0.58056	-4.79874
-2	12	-1.71	0.10752	-0.4908	-4.9883
-2	13	-1.5148	0.09941	-0.39757	-5.15768
-2	14	-1.32144	0.08423	-0.30293	-5.30261
-2	15	-1.13543	0.06484	-0.21063	-5.41618
-2	16	-0.96404	0.0434	-0.12194	-5.48642
-2	17	-0.82024	0.01898	-0.04848	-5.53908
-1	-17	-1.38244	-8.16627	-0.60087	0.23609
-1	-16	-1.49015	-8.02659	-0.66154	0.19831
-1	-15	-1.61136	-7.78672	-0.7487	0.15355
-1	-14	-1.75403	-7.48071	-0.85162	0.1023
-1	-13	-1.90426	-7.12096	-0.96006	0.04226
-1	-12	-2.05533	-6.72167	-1.06684	-0.02816
-1	-11	-2.2025	-6.2942	-1.16759	-0.111
-1	-10	-2.34201	-5.84685	-1.26061	-0.2088
-1	-9	-2.46985	-5.38406	-1.34657	-0.32467
-1	-8	-2.58265	-4.90534	-1.42663	-0.45974
-1	-7	-2.69566	-4.42506	-1.51676	-0.61228
-1	-6	-2.78999	-3.94086	-1.59718	-0.78498
-1	-5	-2.86528	-3.46562	-1.66289	-0.97756
-1	-4	-2.92163	-3.0081	-1.7093	-1.18765
-1	-3	-2.95855	-2.57442	-1.73414	-1.41315
-1	-2	-2.9758	-2.16916	-1.73785	-1.65221
-1	-1	-2.9738	-1.79481	-1.7248	-1.90312
-1	0	-2.95588	-1.44819	-1.70874	-2.16644
-1	1	-2.91098	-1.15863	-1.67145	-2.41749
-1	2	-2.85046	-0.89786	-1.6315	-2.67736
-1	3	-2.77132	-0.67038	-1.57553	-2.94185
-1	4	-2.67359	-0.47566	-1.49975	-3.20882
-1	5	-2.55814	-0.31199	-1.4046	-3.47603
-1	6	-2.42649	-0.17753	-1.29371	-3.74076
-1	7	-2.28002	-0.07029	-1.17398	-3.99854
-1	8	-2.12173	0.01055	-1.05309	-4.24285
-1	9	-1.96981	0.06242	-0.94983	-4.49217
-1	10	-1.80939	0.09325	-0.84922	-4.72291
-1	11	-1.64091	0.10754	-0.74736	-4.93637
-1	12	-1.46663	0.10854	-0.64115	-5.13155
-1	13	-1.28911	0.09944	-0.53058	-5.30528
-1	14	-1.11218	0.08323	-0.41838	-5.45328
-1	15	-0.94114	0.06276	-0.30956	-5.57037
-1	16	-0.78556	0.04202	-0.21161	-5.65563
-1	17	-0.6575	0.01529	-0.12544	-5.69172
0	-17	-1.17743	-8.26799	-0.74915	0.23649
0	-16	-1.26855	-8.1207	-0.81728	0.19792
0	-15	-1.37964	-7.89025	-0.91841	0.15162
0	-14	-1.50763	-7.58454	-1.03682	0.09603
0	-13	-1.64473	-7.22305	-1.15987	0.03308
0	-12	-1.78265	-6.8208	-1.2805	-0.03969
0	-11	-1.9163	-6.38947	-1.39409	-0.12465
0	-10	-2.04255	-5.93757	-1.49843	-0.22436
0	-9	-2.1603	-5.47081	-1.59424	-0.34216
0	-8	-2.27282	-4.99414	-1.689	-0.48462
0	-7	-2.36742	-4.49907	-1.78364	-0.63698
0	-6	-2.45319	-4.00638	-1.87341	-0.81502
0	-5	-2.52323	-3.5238	-1.94688	-1.01307
0	-4	-2.57488	-3.05919	-1.99931	-1.22854
0	-3	-2.60724	-2.61885	-2.02864	-1.45939
0	-2	-2.62081	-2.20774	-2.03499	-1.70371
0	-1	-2.61781	-1.83008	-2.02071	-1.95924
0	0	-2.5983	-1.49652	-1.98878	-2.21608
0	1	-2.55751	-1.18305	-1.96514	-2.48412
0	2	-2.50052	-0.91469	-1.92406	-2.74988
0	3	-2.42759	-0.68215	-1.8629	-3.01962
0	4	-2.33693	-0.48318	-1.77982	-3.29177
0	5	-2.2287	-0.31582	-1.67553	-3.56411
0	6	-2.10477	-0.17812	-1.55344	-3.83385
0	7	-1.96812	-0.06792	-1.42013	-4.09693
0	8	-1.81798	0.0164	-1.28945	-4.35134
0	9	-1.68442	0.06632	-1.16855	-4.60244
0	10	-1.54064	0.09589	-1.05413	-4.83948
0	11	-1.39071	0.10896	-0.93629	-5.05897
0	12	-1.23511	0.10876	-0.81241	-5.25922
0	13	-1.07558	0.09851	-0.68322	-5.43698
0	14	-0.91578	0.08105	-0.55208	-5.58806
0	15	-0.76161	0.05843	-0.42506	-5.70811
0	16	-0.62123	0.03047	-0.31137	-5.78949
0	17	-0.50862	0.00941	-0.21664	-5.82799
1	-17	-0.98047	-8.3375	-0.9181	0.23389
1	-16	-1.05947	-8.18941	-0.99475	0.20229
1	-15	-1.15687	-7.96104	-1.11053	0.14701
1	-14	-1.27359	-7.65531	-1.24258	0.08909
1	-13	-1.39813	-7.29248	-1.37981	0.02431
1	-12	-1.52275	-6.88802	-1.51443	-0.05018
1	-11	-1.64267	-6.45378	-1.64138	-0.13666
1	-10	-1.75546	-5.99843	-1.75805	-0.2374
1	-9	-1.86114	-5.52775	-1.86463	-0.35434
1	-8	-1.95966	-5.04332	-1.96637	-0.48542
1	-7	-2.0493	-4.54675	-2.07354	-0.65502
1	-6	-2.12823	-4.04893	-2.17202	-0.83983
1	-5	-2.19291	-3.56121	-2.25263	-1.04286
1	-4	-2.23968	-3.09164	-2.31099	-1.26289
1	-3	-2.26717	-2.64669	-2.34524	-1.49801
1	-2	-2.2761	-2.23164	-2.3553	-1.74605
1	-1	-2.26928	-1.85066	-2.34285	-2.00494
1	0	-2.24916	-1.49907	-2.31558	-2.27707
1	1	-2.21182	-1.19626	-2.28556	-2.53887
1	2	-2.16149	-0.92384	-2.24082	-2.81034
1	3	-2.09606	-0.68781	-2.17389	-3.08545
1	4	-2.01314	-0.48605	-2.08352	-3.3625
1	5	-1.91264	-0.31639	-1.97055	-3.63971
1	6	-1.79708	-0.17707	-1.83811	-3.91488
1	7	-1.67337	-0.06701	-1.69219	-4.18557
1	8	-1.55975	0.0131	-1.54375	-4.45167
1	9	-1.41648	0.06741	-1.41278	-4.70183
1	10	-1.28652	0.09743	-1.28315	-4.94176
1	11	-1.15488	0.1095	-1.14788	-5.16585
1	12	-1.01792	0.10802	-1.00516	-5.37057
1	13	-0.87646	0.09653	-0.85634	-5.55195
1	14	-0.73402	0.07796	-0.70541	-5.70552
1	15	-0.59713	0.05481	-0.55872	-5.82675
1	16	-0.4779	0.03016	-0.42668	-5.90995
1	17	-0.37351	0.00433	-0.32377	-5.94525
2	-17	-0.79557	-8.37583	-1.10744	0.22571
2	-16	-0.85398	-8.23686	-1.20357	0.18235
2	-15	-0.94739	-8.00005	-1.3246	0.13718
2	-14	-1.05448	-7.6926	-1.46837	0.08129
2	-13	-1.1668	-7.32864	-1.61926	0.01585
2	-12	-1.2781	-6.92267	-1.76782	-0.05974
2	-11	-1.38413	-6.48645	-1.90861	-0.14729
2	-10	-1.48297	-6.02865	-2.03868	-0.24888
2	-9	-1.57484	-5.55477	-2.15771	-0.36696
2	-8	-1.66134	-5.06613	-2.26966	-0.51039
2	-7	-1.74402	-4.568	-2.38616	-0.67207
2	-6	-1.8178	-4.06777	-2.49174	-0.86022
2	-5	-1.87754	-3.57722	-2.57848	-1.06695
2	-4	-1.91947	-3.10482	-2.64249	-1.2905
2	-3	-1.94191	-2.65719	-2.68202	-1.52892
2	-2	-1.94544	-2.2397	-2.69704	-1.7796
2	-1	-1.93294	-1.85736	-2.68985	-2.03892
2	0	-1.90953	-1.51741	-2.66618	-2.30124
2	1	-1.87862	-1.19922	-2.63142	-2.58037
2	2	-1.83712	-0.92439	-2.58016	-2.85895
2	3	-1.78029	-0.68701	-2.50677	-3.13899
2	4	-1.70569	-0.48411	-2.40924	-3.42039
2	5	-1.61328	-0.3136	-2.28831	-3.70197
2	6	-1.50566	-0.17394	-2.14696	-3.98209
2	7	-1.38843	-0.06469	-1.99095	-4.25919
2	8	-1.2627	0.01458	-1.83155	-4.52565
2	9	-1.15833	0.06849	-1.68368	-4.78502
2	10	-1.04866	0.09821	-1.53627	-5.02794
2	11	-0.93575	0.10905	-1.38202	-5.25605
2	12	-0.81719	0.10617	-1.21944	-5.46482
2	13	-0.69355	0.09343	-1.05034	-5.64952
2	14	-0.56813	0.07386	-0.87936	-5.80499
2	15	-0.44675	0.05014	-0.71424	-5.92568
2	16	-0.33571	0.02647	-0.56432	-6.00779
2	17	-0.25092	-0.00168	-0.45066	-6.04292
3	-17	-0.62919	-8.37898	-1.31201	0.21874
3	-16	-0.67788	-8.23307	-1.41941	0.17123
3	-15	-0.75792	-8.00326	-1.55524	0.12893
3	-14	-0.85312	-7.69576	-1.7125	0.07373
3	-13	-0.95294	-7.33114	-1.87683	0.00788
3	-12	-1.0509	-6.92434	-2.03911	-0.06833
3	-11	-1.14302	-6.48713	-2.19405	-0.15663
3	-10	-1.22776	-6.02804	-2.33842	-0.25916
3	-9	-1.30613	-5.55273	-2.47191	-0.37848
3	-8	-1.38027	-5.06547	-2.5987	-0.5152
3	-7	-1.45655	-4.56373	-2.71969	-0.6865
3	-6	-1.5251	-4.06279	-2.83015	-0.87638
3	-5	-1.58026	-3.57156	-2.92197	-1.08525
3	-4	-1.61756	-3.09841	-2.99117	-1.3112
3	-3	-1.63508	-2.65006	-3.03618	-1.55213
3	-2	-1.63332	-2.23154	-3.05679	-1.80516
3	-1	-1.61489	-1.84673	-3.05511	-2.06691
3	0	-1.58798	-1.4974	-3.03588	-2.33367
3	1	-1.56397	-1.18856	-2.99618	-2.61425
3	2	-1.53186	-0.91615	-2.93878	-2.89632
3	3	-1.48386	-0.67968	-2.8589	-3.17998
3	4	-1.41783	-0.47734	-2.7546	-3.46488
3	5	-1.3338	-0.30742	-2.62664	-3.75002
3	6	-1.23419	-0.16834	-2.47779	-4.03379
3	7	-1.12407	-0.05973	-2.31416	-4.31555
3	8	-1.01761	0.01942	-2.14502	-4.59665
3	9	-0.92041	0.07078	-1.97945	-4.84976
3	10	-0.83004	0.09854	-1.81215	-5.09623
3	11	-0.73546	0.10755	-1.63781	-5.32859
3	12	-0.63467	0.1031	-1.45467	-5.54119
3	13	-0.52827	0.08907	-1.26494	-5.72912
3	14	-0.41933	0.06857	-1.07381	-5.88661
3	15	-0.31335	0.04355	-0.89087	-6.00667
3	16	-0.22026	0.01356	-0.73445	-6.08083
3	17	-0.14343	-0.00947	-0.5968	-6.12281
4	-17	-0.48172	-8.34862	-1.53063	0.21638
4	-16	-0.52589	-8.20586	-1.64824	0.17684
4	-15	-0.58913	-7.97233	-1.80097	0.1257
4	-14	-0.67122	-7.66459	-1.97345	0.0669
4	-13	-0.75824	-7.29978	-2.15052	0.000623817
4	-12	-0.84299	-6.89292	-2.32602	-0.07576
4	-11	-0.92148	-6.45581	-2.49516	-0.16452
4	-10	-0.99232	-5.99682	-2.65427	-0.2679
4	-9	-1.05769	-5.52083	-2.80151	-0.38898
4	-8	-1.12431	-5.03128	-2.9414	-0.53523
4	-7	-1.18984	-4.53315	-3.06816	-0.69835
4	-6	-1.25313	-4.03423	-3.18379	-0.8879
4	-5	-1.30401	-3.54425	-3.2798	-1.09746
4	-4	-1.33692	-3.07236	-3.35371	-1.32468
4	-3	-1.34998	-2.62541	-3.40427	-1.56743
4	-2	-1.344	-2.20802	-3.43064	-1.82271
4	-1	-1.32232	-1.8223	-3.43303	-2.08759
4	0	-1.29099	-1.47164	-3.41437	-2.36855
4	1	-1.27505	-1.16785	-3.37427	-2.63914
4	2	-1.2499	-0.90001	-3.31285	-2.92231
4	3	-1.20992	-0.66602	-3.22699	-3.20801
4	4	-1.15236	-0.4658	-3.11649	-3.49538
4	5	-1.07704	-0.29795	-2.98253	-3.78332
4	6	-0.9864	-0.16056	-2.82732	-4.06939
4	7	-0.88551	-0.05206	-2.65586	-4.35034
4	8	-0.78478	0.02266	-2.48046	-4.6249
4	9	-0.7076	0.07432	-2.2945	-4.89166
4	10	-0.63371	0.09813	-2.10832	-5.14593
4	11	-0.55578	0.10486	-1.91354	-5.38274
4	12	-0.47165	0.09873	-1.70954	-5.59889
4	13	-0.38161	0.08332	-1.49927	-5.79008
4	14	-0.28839	0.062	-1.28801	-5.95043
4	15	-0.19748	0.03741	-1.08427	-6.07276
4	16	-0.11387	0.01147	-0.89997	-6.15533
4	17	-0.05138	-0.01665	-0.75811	-6.188
5	-17	-0.35085	-8.28422	-1.76803	0.21056
5	-16	-0.38018	-8.14106	-1.88951	0.18091
5	-15	-0.43886	-7.90675	-2.06618	0.11943
5	-14	-0.50937	-7.59928	-2.24967	0.05995
5	-13	-0.58379	-7.23464	-2.4376	-0.00568
5	-12	-0.65572	-6.82847	-2.62554	-0.08167
5	-11	-0.72128	-6.39267	-2.80871	-0.17054
5	-10	-0.77889	-5.93555	-2.98292	-0.2745
5	-9	-0.83017	-5.4617	-3.14385	-0.39585
5	-8	-0.8842	-4.97068	-3.28472	-0.53622
5	-7	-0.94477	-4.47889	-3.42871	-0.70497
5	-6	-1.00464	-3.98264	-3.54888	-0.89407
5	-5	-1.05136	-3.4955	-3.64806	-1.10305
5	-4	-1.08002	-3.02682	-3.72619	-1.33042
5	-3	-1.08918	-2.58349	-3.78234	-1.57427
5	-2	-1.08024	-2.1703	-3.81499	-1.83166
5	-1	-1.0587	-1.78907	-3.82115	-2.09736
5	0	-1.03838	-1.44221	-3.80124	-2.35864
5	1	-1.01527	-1.14205	-3.76328	-2.65135
5	2	-0.99386	-0.87711	-3.69884	-2.9362
5	3	-0.96087	-0.64623	-3.60719	-3.22234
5	4	-0.91145	-0.44954	-3.49117	-3.51122
5	5	-0.84506	-0.28541	-3.35242	-3.80149
5	6	-0.76445	-0.15161	-3.19227	-4.08993
5	7	-0.67588	-0.04449	-3.01184	-4.37061
5	8	-0.58909	0.04196	-2.8154	-4.63569
5	9	-0.5227	0.07635	-2.62503	-4.91771
5	10	-0.46119	0.09602	-2.42231	-5.17794
5	11	-0.39776	0.10087	-2.20688	-5.41792
5	12	-0.32891	0.09307	-1.98205	-5.63696
5	13	-0.25416	0.07609	-1.75182	-5.8314
5	14	-0.17556	0.05358	-1.52144	-5.99545
5	15	-0.09825	0.02979	-1.298	-6.12139
5	16	-0.03508	0.00419	-1.09756	-6.1983
5	17	0.0263	-0.02514	-0.9385	-6.23599
6	-17	-0.23821	-8.18704	-2.02399	0.19778
6	-16	-0.26435	-8.03494	-2.18641	0.14575
6	-15	-0.30892	-7.80782	-2.35032	0.10665
6	-14	-0.36783	-7.50025	-2.53744	0.05303
6	-13	-0.43003	-7.13593	-2.73448	-0.01056
6	-12	-0.48987	-6.73128	-2.93407	-0.08554
6	-11	-0.54366	-6.29802	-3.13082	-0.17414
6	-10	-0.58976	-5.8445	-3.32032	-0.27846
6	-9	-0.62836	-5.37638	-3.49832	-0.39969
6	-8	-0.66416	-4.89999	-3.66399	-0.5425
6	-7	-0.72635	-4.40199	-3.80052	-0.70694
6	-6	-0.78237	-3.90832	-3.92101	-0.89437
6	-5	-0.82426	-3.42561	-4.0223	-1.10138
6	-4	-0.84866	-2.96206	-4.10425	-1.32773
6	-3	-0.85442	-2.52443	-4.16597	-1.57177
6	-2	-0.84323	-2.11817	-4.20591	-1.83109
6	-1	-0.82095	-1.74763	-4.22037	-2.10225
6	0	-0.79601	-1.40908	-4.19772	-2.38388
6	1	-0.78148	-1.1117	-4.1641	-2.65686
6	2	-0.76483	-0.84711	-4.09285	-2.93693
6	3	-0.73822	-0.62024	-3.99513	-3.22194
6	4	-0.69649	-0.42861	-3.87441	-3.51158
6	5	-0.63896	-0.26984	-3.73216	-3.80399
6	6	-0.56863	-0.1419	-3.56937	-4.09592
6	7	-0.49362	-0.04376	-3.38552	-4.38291
6	8	-0.42772	0.02663	-3.17865	-4.66695
6	9	-0.36388	0.0702	-2.97478	-4.93434
6	10	-0.31216	0.09194	-2.75153	-5.19258
6	11	-0.2616	0.0957	-2.51477	-5.43332
6	12	-0.20662	0.0863	-2.2695	-5.65429
6	13	-0.14605	0.06751	-2.02027	-5.85165
6	14	-0.08108	0.04284	-1.77277	-6.01973
6	15	-0.01437	0.01655	-1.53385	-6.1515
6	16	0.05208	-0.00221	-1.31275	-6.23846
6	17	0.09099	-0.03908	-1.14015	-6.26577
7	-17	-0.14356	-8.05988	-2.28196	0.18918
7	-16	-0.15857	-7.91818	-2.45604	0.14425
7	-15	-0.19912	-7.67838	-2.63645	0.09855
7	-14	-0.2462	-7.36757	-2.83062	0.04816
7	-13	-0.29681	-7.00401	-3.03692	-0.0132
7	-12	-0.34554	-6.60186	-3.24769	-0.08679
7	-11	-0.38906	-6.17231	-3.45723	-0.17461
7	-10	-0.42618	-5.72366	-3.66111	-0.27908
7	-9	-0.45834	-5.2612	-3.85524	-0.40214
7	-8	-0.49285	-4.783	-4.02686	-0.53581
7	-7	-0.54085	-4.29877	-4.17377	-0.70589
7	-6	-0.58797	-3.81121	-4.29445	-0.88808
7	-5	-0.62376	-3.33505	-4.39775	-1.09171
7	-4	-0.64381	-2.87857	-4.48332	-1.31589
7	-3	-0.64669	-2.44833	-4.5503	-1.55884
7	-2	-0.63382	-2.05006	-4.59756	-1.81869
7	-1	-0.61042	-1.69061	-4.62403	-2.09342
7	0	-0.58911	-1.38082	-4.63177	-2.37574
7	1	-0.57498	-1.06931	-4.57009	-2.64677
7	2	-0.56352	-0.80822	-4.48902	-2.92209
7	3	-0.54272	-0.58781	-4.38596	-3.20555
7	4	-0.50809	-0.40303	-4.26161	-3.49552
7	5	-0.45908	-0.25108	-4.11701	-3.78977
7	6	-0.39835	-0.13001	-3.95333	-4.08547
7	7	-0.33233	-0.04035	-3.77225	-4.37906
7	8	-0.27422	0.00821	-3.57474	-4.66208
7	9	-0.22448	0.06547	-3.33942	-4.93329
7	10	-0.18553	0.0875	-3.0913	-5.18777
7	11	-0.14687	0.08983	-2.83337	-5.4276
7	12	-0.10437	0.07876	-2.56856	-5.64959
7	13	-0.05691	0.05807	-2.30143	-5.84924
7	14	-0.0051	0.03077	-2.03846	-6.02066
7	15	0.04906	-0.00167	-1.78871	-6.15667
7	16	0.09784	-0.04321	-1.56309	-6.24745
7	17	0.13762	-0.05781	-1.36034	-6.27098
8	-17	-0.06455	-7.89609	-2.53518	0.18633
8	-16	-0.08835	-7.75535	-2.72407	0.13999
8	-15	-0.10715	-7.51188	-2.91744	0.09667
8	-14	-0.14328	-7.20076	-3.12396	0.04685
8	-13	-0.18341	-6.83946	-3.34087	-0.0129
8	-12	-0.22219	-6.44108	-3.56257	-0.08488
8	-11	-0.2569	-6.01641	-3.78373	-0.17124
8	-10	-0.28705	-5.5736	-3.99974	-0.27469
8	-9	-0.31565	-5.11815	-4.20653	-0.39992
8	-8	-0.35059	-4.65307	-4.3997	-0.55909
8	-7	-0.38397	-4.17118	-4.54023	-0.69856
8	-6	-0.42064	-3.69185	-4.66344	-0.87357
8	-5	-0.44977	-3.2246	-4.76981	-1.07339
8	-4	-0.4656	-2.77721	-4.85902	-1.29443
8	-3	-0.46626	-2.3559	-4.93052	-1.53469
8	-2	-0.45273	-1.96569	-4.98325	-1.79233
8	-1	-0.42891	-1.6099	-5.01471	-2.06514
8	0	-0.40349	-1.28314	-5.0089	-2.34306
8	1	-0.39748	-1.00662	-4.96379	-2.6153
8	2	-0.3905	-0.75981	-4.88065	-2.88943
8	3	-0.37447	-0.54915	-4.77477	-3.17218
8	4	-0.34616	-0.37302	-4.64824	-3.46223
8	5	-0.30524	-0.2291	-4.50201	-3.75758
8	6	-0.25383	-0.11518	-4.33716	-4.05584
8	7	-0.19552	-0.02767	-4.15529	-4.35406
8	8	-0.13302	0.04788	-3.95249	-4.64565
8	9	-0.10778	0.06891	-3.70242	-4.90945
8	10	-0.08107	0.08376	-3.43509	-5.16053
8	11	-0.05271	0.08371	-3.15844	-5.39917
8	12	-0.02119	0.07086	-2.87561	-5.62161
8	13	0.01433	0.04847	-2.59154	-5.82281
8	14	0.05344	0.01937	-2.31326	-5.99635
8	15	0.09453	-0.01419	-2.05086	-6.13336
8	16	0.13443	-0.04433	-1.81403	-6.21847
8	17	0.16864	-0.07067	-1.58776	-6.24814
9	-17	0.0034	-7.69374	-2.78449	0.18734
9	-16	0.00118	-7.5407	-2.98106	0.14522
9	-15	-0.02837	-7.30649	-3.19382	0.09914
9	-14	-0.05775	-7.00052	-3.41475	0.04911
9	-13	-0.08872	-6.64351	-3.64308	-0.0094
9	-12	-0.11876	-6.25029	-3.87531	-0.07957
9	-11	-0.14588	-5.83168	-4.1068	-0.16371
9	-10	-0.16999	-5.39565	-4.33231	-0.2641
9	-9	-0.19331	-4.94729	-4.54521	-0.38245
9	-8	-0.21888	-4.48876	-4.7316	-0.51231
9	-7	-0.24882	-4.01923	-4.89284	-0.67443
9	-6	-0.2782	-3.55146	-5.02388	-0.84974
9	-5	-0.30126	-3.09556	-5.13468	-1.04622
9	-4	-0.31336	-2.65931	-5.22754	-1.26327
9	-3	-0.31261	-2.24865	-5.30261	-1.49928
9	-2	-0.29988	-1.86787	-5.3585	-1.75191
9	-1	-0.2787	-1.51846	-5.39151	-2.01812
9	0	-0.25805	-1.20471	-5.39348	-2.2966
9	1	-0.25123	-0.93639	-5.34431	-2.56313
9	2	-0.24558	-0.70432	-5.26317	-2.83878
9	3	-0.23276	-0.50517	-5.15746	-3.12164
9	4	-0.20986	-0.33906	-5.03028	-3.41136
9	5	-0.17655	-0.20423	-4.88286	-3.70661
9	6	-0.13484	-0.0985	-4.71551	-4.00516
9	7	-0.08908	-0.01918	-4.52698	-4.30357
9	8	-0.05294	0.03168	-4.30862	-4.59367
9	9	-0.01955	0.06721	-4.05629	-4.85833
9	10	0.00172	0.07994	-3.77786	-5.10873
9	11	0.02219	0.07755	-3.48609	-5.34682
9	12	0.0444	0.06289	-3.18717	-5.56943
9	13	0.06934	0.03912	-2.88702	-5.7715
9	14	0.09683	0.00927	-2.59273	-5.94619
9	15	0.12592	-0.02319	-2.31237	-6.08393
9	16	0.15641	-0.05385	-2.0517	-6.1736
9	17	0.18784	-0.07983	-1.81487	-6.19966
10	-17	0.05505	-7.46144	-3.03247	0.18972
10	-16	0.04699	-7.30104	-3.2428	0.14983
10	-15	0.0321	-7.07097	-3.46789	0.10345
10	-14	0.01138	-6.76959	-3.70172	0.05436
10	-13	-0.0114	-6.41809	-3.94102	-0.00281
10	-12	-0.03383	-6.03138	-4.18309	-0.07093
10	-11	-0.05435	-5.62006	-4.42372	-0.15228
10	-10	-0.07302	-5.19194	-4.65716	-0.24864
10	-9	-0.09136	-4.75175	-4.87466	-0.35989
10	-8	-0.10895	-4.29908	-5.07023	-0.48931
10	-7	-0.13549	-3.84599	-5.23495	-0.64371
10	-6	-0.15874	-3.39207	-5.374	-0.81805
10	-5	-0.17672	-2.94968	-5.48948	-1.01066
10	-4	-0.18579	-2.5266	-5.5858	-1.22288
10	-3	-0.18438	-2.12854	-5.66365	-1.45342
10	-2	-0.1736	-1.75986	-5.72114	-1.69945
10	-1	-0.15757	-1.42358	-5.75329	-1.95563
10	0	-0.14248	-1.11997	-5.75347	-2.21275
10	1	-0.13393	-0.86565	-5.71043	-2.49348
10	2	-0.12698	-0.64449	-5.63436	-2.77209
10	3	-0.11607	-0.45707	-5.53095	-3.05464
10	4	-0.0977	-0.30189	-5.40442	-3.34314
10	5	-0.07134	-0.17696	-5.25631	-3.63685
10	6	-0.03908	-0.08025	-5.086	-3.93333
10	7	-0.00555	-0.01067	-4.89007	-4.22828
10	8	0.0281	0.03427	-4.66403	-4.51074
10	9	0.0478	0.06476	-4.40389	-4.7805
10	10	0.06533	0.07614	-4.11741	-5.03199
10	11	0.0798	0.07144	-3.81333	-5.27012
10	12	0.09428	0.055	-3.50015	-5.49266
10	13	0.11022	0.03009	-3.18494	-5.69497
10	14	0.12777	-9.96763e-05	-2.87465	-5.87013
10	15	0.14643	-0.0318	-2.57577	-6.00861
10	16	0.16776	-0.06235	-2.29381	-6.0942
10	17	0.19827	-0.08842	-2.04453	-6.1258
11	-17	0.09439	-7.20371	-3.27884	0.19369
11	-16	0.08383	-7.04986	-3.50258	0.14725
11	-15	0.07837	-6.80999	-3.7391	0.10976
11	-14	0.06593	-6.51078	-3.9835	0.06215
11	-13	0.05016	-6.16564	-4.23255	0.00651
11	-12	0.03419	-5.7867	-4.48349	-0.05932
11	-11	0.01938	-5.38398	-4.73226	-0.1375
11	-10	0.00567	-4.96506	-4.9732	-0.23004
11	-9	-0.00895	-4.53612	-5.19802	-0.33844
11	-8	-0.0298	-4.10104	-5.38892	-0.45975
11	-7	-0.04314	-3.65593	-5.56966	-0.61267
11	-6	-0.06047	-3.21603	-5.71272	-0.7804
11	-5	-0.07438	-2.78911	-5.83197	-0.96759
11	-4	-0.0811	-2.38113	-5.93137	-1.17405
11	-3	-0.07951	-1.99757	-6.01156	-1.39834
11	-2	-0.07091	-1.64312	-6.07034	-1.63766
11	-1	-0.05951	-1.32321	-6.10151	-1.88762
11	0	-0.05165	-1.04716	-6.09408	-2.14663
11	1	-0.03952	-0.7921	-6.06359	-2.41632
11	2	-0.0316	-0.58124	-5.99328	-2.69206
11	3	-0.0222	-0.40599	-5.89303	-2.97235
11	4	-0.00767	-0.26238	-5.7681	-3.25832
11	5	0.01263	-0.14789	-5.62002	-3.5491
11	6	0.03677	-0.06024	-5.4476	-3.84175
11	7	0.0602	0.00277	-5.2465	-4.13146
11	8	0.07453	0.04145	-5.0099	-4.41815
11	9	0.0994	0.06666	-4.74717	-4.6791
11	10	0.11316	0.07295	-4.45275	-4.93145
11	11	0.12244	0.0654	-4.13782	-5.16941
11	12	0.13051	0.04717	-3.81193	-5.39138
11	13	0.13909	0.02127	-3.48287	-5.5933
11	14	0.14886	-0.0093	-3.15771	-5.76829
11	15	0.1602	-0.04078	-2.84306	-5.9071
11	16	0.17511	-0.06811	-2.54882	-6.00292
11	17	0.20387	-0.09718	-2.27906	-6.02623
12	-17	0.12769	-6.91662	-3.5215	0.20029
12	-16	0.12232	-6.75759	-3.7579	0.16929
12	-15	0.11688	-6.51982	-4.00516	0.11904
12	-14	0.10803	-6.22643	-4.25813	0.07211
12	-13	0.09761	-5.8889	-4.51564	0.01806
12	-12	0.08699	-5.51905	-4.77437	-0.04526
12	-11	0.07699	-5.12628	-5.03028	-0.11992
12	-10	0.06781	-4.71772	-5.27809	-0.20837
12	-9	0.05883	-4.29895	-5.51245	-0.31464
12	-8	0.04856	-3.88068	-5.73583	-0.44902
12	-7	0.0332	-3.44747	-5.89418	-0.57799
12	-6	0.01846	-3.02581	-6.03775	-0.73706
12	-5	0.00762	-2.61631	-6.16012	-0.91783
12	-4	0.00271	-2.22516	-6.2623	-1.11774
12	-3	0.00428	-1.85773	-6.34466	-1.33517
12	-2	0.01119	-1.51869	-6.40529	-1.56789
12	-1	0.02061	-1.21245	-6.43969	-1.81352
12	0	0.03048	-0.94031	-6.44399	-2.07056
12	1	0.03717	-0.71055	-6.40724	-2.33109
12	2	0.04362	-0.51498	-6.33902	-2.60009
12	3	0.05128	-0.35297	-6.24188	-2.87599
12	4	0.06247	-0.22147	-6.11919	-3.15797
12	5	0.07773	-0.11783	-5.972	-3.44464
12	6	0.09555	-0.03943	-5.79888	-3.73266
12	7	0.11318	0.01712	-5.59642	-4.01542
12	8	0.13268	0.06023	-5.36055	-4.28129
12	9	0.14024	0.06911	-5.08626	-4.5563
12	10	0.14799	0.06982	-4.78239	-4.80912
12	11	0.15234	0.05924	-4.4574	-5.04563
12	12	0.15509	0.03926	-4.12012	-5.26614
12	13	0.15788	0.01253	-3.77855	-5.46698
12	14	0.16196	-0.01841	-3.44003	-5.64128
12	15	0.16897	-0.05128	-3.11159	-5.7783
12	16	0.18414	-0.08267	-2.79867	-5.86053
12	17	0.2062	-0.10722	-2.51605	-5.89984
13	-17	0.15261	-6.60521	-3.75668	0.20676
13	-16	0.15599	-6.42644	-4.01115	0.15813
13	-15	0.1455	-6.2057	-4.26217	0.12846
13	-14	0.13876	-5.91976	-4.5233	0.08371
13	-13	0.13254	-5.59091	-4.7883	0.03121
13	-12	0.12624	-5.23149	-5.05377	-0.02937
13	-11	0.12014	-4.85018	-5.31579	-0.10008
13	-10	0.1145	-4.45366	-5.569	-0.1834
13	-9	0.11021	-4.04555	-5.80622	-0.28188
13	-8	0.10714	-3.61911	-6.01054	-0.39237
13	-7	0.09183	-3.22575	-6.19684	-0.53316
13	-6	0.07931	-2.82479	-6.34641	-0.68807
13	-5	0.0712	-2.43399	-6.47215	-0.86227
13	-4	0.06778	-2.06111	-6.57691	-1.05496
13	-3	0.06926	-1.7113	-6.66136	-1.26487
13	-2	0.07487	-1.38888	-6.72412	-1.49034
13	-1	0.08303	-1.09726	-6.762	-1.7295
13	0	0.0915	-0.84023	-6.76922	-1.97926
13	1	0.09643	-0.62663	-6.73551	-2.23399
13	2	0.10093	-0.44736	-6.66962	-2.49644
13	3	0.1067	-0.29924	-6.57576	-2.76663
13	4	0.11499	-0.18022	-6.45585	-3.0433
13	5	0.12614	-0.08771	-6.31033	-3.32482
13	6	0.13914	-0.01904	-6.13757	-3.6081
13	7	0.15182	0.02794	-5.93472	-3.88835
13	8	0.15982	0.04971	-5.69806	-4.16127
13	9	0.16868	0.06787	-5.41602	-4.42019
13	10	0.17152	0.06595	-5.10386	-4.66683
13	11	0.17143	0.05265	-4.76989	-4.89984
13	12	0.16984	0.03106	-4.42246	-5.11773
13	13	0.16818	0.00376	-4.06971	-5.3167
13	14	0.16816	-0.02703	-3.71916	-5.49022
13	15	0.17216	-0.05995	-3.37873	-5.62809
13	16	0.18123	-0.09494	-3.0581	-5.71986
13	17	0.20443	-0.1152	-2.75311	-5.75242
14	-17	0.16601	-6.27816	-3.98118	0.21803
14	-16	0.16143	-6.11626	-4.2359	0.1882
14	-15	0.16127	-5.87652	-4.50679	0.14286
14	-14	0.15902	-5.59418	-4.77713	0.09614
14	-13	0.1565	-5.27492	-5.04868	0.04515
14	-12	0.1537	-4.92733	-5.31989	-0.01236
14	-11	0.15059	-4.55901	-5.58709	-0.07875
14	-10	0.14711	-4.17665	-5.84469	-0.15635
14	-9	0.14325	-3.78714	-6.08484	-0.24738
14	-8	0.13979	-3.40395	-6.30154	-0.35607
14	-7	0.13092	-3.00181	-6.48324	-0.48559
14	-6	0.12365	-2.61632	-6.63766	-0.63493
14	-5	0.11846	-2.24486	-6.76671	-0.80208
14	-4	0.11634	-1.89153	-6.87385	-0.98679
14	-3	0.11764	-1.56072	-6.96022	-1.18841
14	-2	0.12199	-1.25653	-7.02487	-1.40554
14	-1	0.12845	-0.98281	-7.06459	-1.63618
14	0	0.13491	-0.7443	-7.07311	-1.87729
14	1	0.139	-0.54523	-7.04445	-2.12569
14	2	0.14226	-0.38052	-6.98298	-2.3818
14	3	0.14633	-0.2461	-6.89304	-2.64545
14	4	0.15209	-0.13968	-6.77642	-2.91558
14	5	0.15987	-0.05849	-6.63324	-3.19086
14	6	0.16907	0.000398639	-6.46145	-3.46863
14	7	0.17828	0.0392	-6.25711	-3.74572
14	8	0.18496	0.06437	-6.01504	-4.02034
14	9	0.18674	0.06713	-5.73205	-4.26613
14	10	0.18504	0.06125	-5.41473	-4.50498
14	11	0.18133	0.04528	-5.0731	-4.73309
14	12	0.17638	0.02228	-4.71675	-4.94718
14	13	0.17137	-0.00529	-4.35409	-5.14329
14	14	0.16825	-0.03523	-3.9926	-5.31554
14	15	0.17022	-0.06514	-3.63939	-5.4554
14	16	0.18321	-0.0909	-3.30235	-5.54724
14	17	0.19881	-0.11941	-2.98532	-5.58283
15	-17	0.17296	-5.93008	-4.19804	0.22631
15	-16	0.16811	-5.7561	-4.46775	0.20028
15	-15	0.1695	-5.52713	-4.74201	0.15434
15	-14	0.17061	-5.25226	-5.01833	0.10763
15	-13	0.17114	-4.9443	-5.29508	0.05906
15	-12	0.17114	-4.61006	-5.57111	0.00509
15	-11	0.17033	-4.25614	-5.84279	-0.05679
15	-10	0.16831	-3.88908	-6.10445	-0.12875
15	-9	0.16357	-3.51623	-6.34842	-0.21327
15	-8	0.15322	-3.14253	-6.56574	-0.31644
15	-7	0.15624	-2.76796	-6.75358	-0.43759
15	-6	0.15438	-2.40234	-6.91104	-0.57951
15	-5	0.15173	-2.05157	-7.0428	-0.73857
15	-4	0.15067	-1.71901	-7.15202	-0.91443
15	-3	0.15164	-1.4084	-7.24008	-1.10695
15	-2	0.15459	-1.1238	-7.3064	-1.31481
15	-1	0.15925	-0.86984	-7.3476	-1.53564
15	0	0.16404	-0.65047	-7.35803	-1.76736
15	1	0.16729	-0.46681	-7.33409	-2.00833
15	2	0.16969	-0.31592	-7.27788	-2.25766
15	3	0.17236	-0.19475	-7.19239	-2.51389
15	4	0.17594	-0.10092	-7.07944	-2.77622
15	5	0.18086	-0.03115	-6.9392	-3.04404
15	6	0.18682	0.01818	-6.76903	-3.3147
15	7	0.19311	0.04945	-6.56454	-3.58351
15	8	0.19933	0.05986	-6.31727	-3.83954
15	9	0.19475	0.06567	-6.03526	-4.08999
15	10	0.18969	0.05543	-5.71314	-4.32394
15	11	0.18354	0.03681	-5.3649	-4.54659
15	12	0.17622	0.0126	-5.00083	-4.75577
15	13	0.16878	-0.01503	-4.62956	-4.94773
15	14	0.16315	-0.04398	-4.25845	-5.11722
15	15	0.16232	-0.07192	-3.89324	-5.25726
15	16	0.16782	-0.09719	-3.53851	-5.35719
15	17	0.18828	-0.1249	-3.2125	-5.38798
16	-17	0.17639	-5.56395	-4.40512	0.22723
16	-16	0.17355	-5.3868	-4.68524	0.19413
16	-15	0.17329	-5.16071	-4.96562	0.15846
16	-14	0.17537	-4.89738	-5.24504	0.11707
16	-13	0.17815	-4.60275	-5.52582	0.07245
16	-12	0.18036	-4.28337	-5.80591	0.02248
16	-11	0.18137	-3.94514	-6.08157	-0.03485
16	-10	0.18091	-3.5941	-6.34714	-0.1016
16	-9	0.17887	-3.23607	-6.59507	-0.17959
16	-8	0.17626	-2.87538	-6.81639	-0.27029
16	-7	0.17564	-2.52728	-7.00609	-0.38945
16	-6	0.17458	-2.18545	-7.16565	-0.52321
16	-5	0.17339	-1.85686	-7.29954	-0.67309
16	-4	0.17304	-1.54618	-7.41058	-0.83913
16	-3	0.17353	-1.25673	-7.5001	-1.02182
16	-2	0.17487	-0.99241	-7.5682	-1.21986
16	-1	0.17786	-0.75899	-7.61134	-1.42994
16	0	0.1814	-0.55943	-7.62412	-1.65137
16	1	0.18378	-0.39181	-7.60453	-1.88397
16	2	0.18548	-0.25451	-7.5537	-2.12599
16	3	0.18705	-0.14622	-7.4728	-2.37375
16	4	0.18867	-0.06496	-7.36361	-2.62678
16	5	0.19112	-0.00673	-7.22685	-2.88593
16	6	0.1942	0.03313	-7.05886	-3.14818
16	7	0.19598	0.05802	-6.85612	-3.40762
16	8	0.19539	0.07299	-6.61875	-3.66236
16	9	0.19216	0.06303	-6.32476	-3.89755
16	10	0.18689	0.04777	-5.99717	-4.12557
16	11	0.17955	0.02684	-5.64329	-4.34206
16	12	0.17081	0.00173	-5.27261	-4.54519
16	13	0.16177	-0.02581	-4.894	-4.73156
16	14	0.15423	-0.05399	-4.51496	-4.89614
16	15	0.15099	-0.08138	-4.14177	-5.03168
16	16	0.15858	-0.10965	-3.78006	-5.12525
16	17	0.17513	-0.13274	-3.43627	-5.16576
17	-17	0.17483	-5.18768	-4.59689	0.22545
17	-16	0.17367	-4.99821	-4.89228	0.19554
17	-15	0.1714	-4.7854	-5.17209	0.15979
17	-14	0.17452	-4.53422	-5.45476	0.12544
17	-13	0.17914	-4.2543	-5.73927	0.08542
17	-12	0.18306	-3.95111	-6.02296	0.03956
17	-11	0.18548	-3.62981	-6.30214	-0.01332
17	-10	0.18642	-3.29604	-6.57137	-0.07537
17	-9	0.18743	-2.95582	-6.82336	-0.14931
17	-8	0.19261	-2.6183	-7.04965	-0.23883
17	-7	0.18766	-2.28889	-7.23941	-0.34452
17	-6	0.186	-1.96938	-7.40042	-0.46689
17	-5	0.18554	-1.66367	-7.53615	-0.60689
17	-4	0.1857	-1.37573	-7.64894	-0.76211
17	-3	0.18568	-1.10821	-7.73961	-0.93442
17	-2	0.185	-0.86405	-7.80991	-1.12272
17	-1	0.18657	-0.65137	-7.85586	-1.32101
17	0	0.18938	-0.47272	-7.87107	-1.53113
17	1	0.19079	-0.32121	-7.85544	-1.75448
17	2	0.19191	-0.19726	-7.81009	-1.98906
17	3	0.19271	-0.10139	-7.73352	-2.22706
17	4	0.19244	-0.03271	-7.62771	-2.46894
17	5	0.19273	0.01373	-7.49509	-2.71845
17	6	0.19376	0.04407	-7.32954	-2.97171
17	7	0.19207	0.06054	-7.12542	-3.22084
17	8	0.18376	0.06339	-6.88262	-3.45569
17	9	0.18384	0.05508	-6.59438	-3.69143
17	10	0.17874	0.03752	-6.26472	-3.91258
17	11	0.17094	0.0151	-5.90634	-4.12169
17	12	0.16155	-0.0105	-5.53009	-4.31755
17	13	0.15168	-0.03778	-5.14525	-4.49697
17	14	0.14306	-0.06531	-4.75952	-4.65502
17	15	0.13806	-0.09189	-4.3798	-4.78371
17	16	0.1392	-0.11438	-4.01334	-4.87396
17	17	0.161	-0.14129	-3.65153	-4.92106
18	-17	0.16796	-4.80726	-4.76854	0.22664
18	-16	0.16168	-4.62784	-5.06491	0.18046
18	-15	0.16367	-4.40738	-5.35665	0.16393
18	-14	0.16945	-4.16749	-5.64569	0.13477
18	-13	0.17564	-3.90311	-5.93419	0.09829
18	-12	0.18082	-3.61719	-6.22114	0.05623
18	-11	0.18424	-3.31396	-6.50338	0.00771
18	-10	0.1859	-2.99884	-6.77583	-0.04964
18	-9	0.18669	-2.67903	-7.03102	-0.11996
18	-8	0.18654	-2.36008	-7.25813	-0.20575
18	-7	0.19003	-2.05648	-7.45126	-0.3009
18	-6	0.18984	-1.75727	-7.61436	-0.41028
18	-5	0.19015	-1.47505	-7.75183	-0.54135
18	-4	0.19068	-1.21026	-7.86688	-0.68461
18	-3	0.19057	-0.96565	-7.958	-0.84601
18	-2	0.187	-0.74064	-8.03119	-1.02583
18	-1	0.18759	-0.54818	-8.08118	-1.21057
18	0	0.19044	-0.39264	-8.0984	-1.4087
18	1	0.19044	-0.25609	-8.08619	-1.62143
18	2	0.19118	-0.14535	-8.04683	-1.8495
18	3	0.19171	-0.06117	-7.97402	-2.076
18	4	0.18935	-0.0051	-7.87056	-2.30442
18	5	0.18771	0.02924	-7.74301	-2.54377
18	6	0.18788	0.05071	-7.58095	-2.78762
18	7	0.18595	0.05807	-7.37259	-3.02878
18	8	0.18258	0.05417	-7.12992	-3.25814
18	9	0.174	0.04313	-6.84491	-3.477
18	10	0.16713	0.02472	-6.51442	-3.68761
18	11	0.15918	0.00161	-6.15232	-3.88793
18	12	0.14973	-0.02408	-5.77142	-4.07534
18	13	0.13969	-0.05089	-5.38126	-4.24666
18	14	0.13091	-0.07766	-4.98947	-4.3975
18	15	0.12628	-0.10386	-4.60218	-4.52102
18	16	0.13145	-0.13178	-4.21989	-4.60472
18	17	0.14844	-0.15097	-3.85317	-4.66142
19	-17	0.16025	-4.42371	-4.92327	0.23775
19	-16	0.14863	-4.22715	-5.21993	0.21083
19	-15	0.15474	-4.02787	-5.52255	0.17777
19	-14	0.16204	-3.80137	-5.81762	0.14584
19	-13	0.16913	-3.55318	-6.10988	0.11118
19	-12	0.1751	-3.2854	-6.3997	0.07237
19	-11	0.17916	-3.0012	-6.68448	0.02815
19	-10	0.18114	-2.70557	-6.95951	-0.02381
19	-9	0.18139	-2.40694	-7.21768	-0.08775
19	-8	0.18244	-2.12134	-7.44767	-0.17
19	-7	0.18786	-1.83167	-7.6412	-0.25578
19	-6	0.18787	-1.55098	-7.80701	-0.35231
19	-5	0.18941	-1.2945	-7.94562	-0.47845
19	-4	0.18958	-1.05198	-8.0647	-0.60802
19	-3	0.19092	-0.83223	-8.15471	-0.75751
19	-2	0.18265	-0.6247	-8.23178	-0.9323
19	-1	0.18319	-0.45046	-8.28733	-1.09969
19	0	0.18718	-0.3224	-8.30552	-1.28726
19	1	0.18467	-0.19683	-8.29598	-1.48589
19	2	0.18543	-0.10071	-8.26375	-1.71028
19	3	0.18645	-0.02655	-8.19396	-1.92259
19	4	0.18149	0.01699	-8.09117	-2.135
19	5	0.178	0.03886	-7.96942	-2.36461
19	6	0.17815	0.05371	-7.81413	-2.59715
19	7	0.17533	0.0527	-7.59909	-2.83053
19	8	0.16974	0.04369	-7.36124	-3.05154
19	9	0.16016	0.0297	-7.07884	-3.25328
19	10	0.15313	0.01004	-6.74518	-3.45273
19	11	0.14555	-0.01341	-6.37966	-3.64336
19	12	0.13645	-0.03882	-5.99494	-3.82126
19	13	0.12672	-0.06492	-5.6003	-3.98344
19	14	0.11838	-0.09073	-5.203	-4.12649
19	15	0.11477	-0.11509	-4.80855	-4.24668
19	16	0.11986	-0.13694	-4.42438	-4.34401
19	17	0.13638	-0.15958	-4.04086	-4.38972
20	-17	0.15506	-4.04464	-5.064	0.248
20	-16	0.14877	-3.85838	-5.3738	0.23148
20	-15	0.14813	-3.65461	-5.67279	0.19053
20	-14	0.15376	-3.43973	-5.97078	0.15701
20	-13	0.16084	-3.2082	-6.26605	0.12371
20	-12	0.16715	-2.95929	-6.55826	0.08777
20	-11	0.17164	-2.69495	-6.84498	0.04771
20	-10	0.17403	-2.41935	-7.12174	0.00161
20	-9	0.17481	-2.13916	-7.38212	-0.0531
20	-8	0.17684	-1.863	-7.61602	-0.11931
20	-7	0.18413	-1.61313	-7.80839	-0.20957
20	-6	0.18218	-1.3534	-7.9781	-0.29423
20	-5	0.18557	-1.12564	-8.11695	-0.41927
20	-4	0.18391	-0.9033	-8.2422	-0.53445
20	-3	0.18843	-0.71001	-8.33031	-0.67109
20	-2	0.17462	-0.52	-8.41188	-0.84335
20	-1	0.17604	-0.36139	-8.4732	-0.98998
20	0	0.18141	-0.26293	-8.49213	-1.17066
20	1	0.17577	-0.14399	-8.48487	-1.35054
20	2	0.17687	-0.06549	-8.45985	-1.57243
20	3	0.17866	0.00043	-8.39263	-1.76811
20	4	0.17112	0.03231	-8.29023	-1.96413
20	5	0.16607	0.04261	-8.17279	-2.18412
20	6	0.16603	0.05326	-8.02721	-2.40161
20	7	0.16051	0.04446	-7.80434	-2.62378
20	8	0.14751	0.03229	-7.58548	-2.82053
20	9	0.14303	0.01508	-7.29308	-3.01949
20	10	0.13798	-0.00597	-6.95502	-3.21031
20	11	0.1312	-0.02958	-6.58689	-3.39076
20	12	0.12269	-0.05443	-6.19932	-3.55819
20	13	0.11349	-0.07956	-5.80104	-3.71021
20	14	0.10571	-0.10433	-5.39901	-3.84437
20	15	0.10248	-0.12772	-4.99755	-3.95729
20	16	0.10863	-0.14556	-4.59549	-4.04164
20	17	0.12359	-0.16931	-4.2132	-4.10241
21	-17	0.1493	-3.66958	-5.18713	0.25175
21	-16	0.14365	-3.48269	-5.49704	0.21495
21	-15	0.14085	-3.28727	-5.80396	0.19653
21	-14	0.14495	-3.08571	-6.10495	0.16691
21	-13	0.15163	-2.87152	-6.40265	0.13552
21	-12	0.15798	-2.64207	-6.69687	0.1022
21	-11	0.16276	-2.39835	-6.98499	0.06592
21	-10	0.16578	-2.14384	-7.2625	0.02518
21	-9	0.16774	-1.88437	-7.52308	-0.02218
21	-8	0.17116	-1.63199	-7.75665	-0.08205
21	-7	0.1766	-1.40236	-7.95401	-0.16207
21	-6	0.1768	-1.17457	-8.12509	-0.2473
21	-5	0.1785	-0.96692	-8.26943	-0.35711
21	-4	0.17837	-0.77085	-8.39417	-0.46748
21	-3	0.17894	-0.59538	-8.48983	-0.59588
21	-2	0.16957	-0.42967	-8.57267	-0.7482
21	-1	0.16886	-0.29415	-8.63427	-0.89193
21	0	0.17162	-0.20102	-8.65893	-1.05495
21	1	0.16804	-0.1062	-8.65634	-1.22853
21	2	0.16782	-0.03666	-8.63129	-1.4275
21	3	0.16772	0.01477	-8.56835	-1.61391
21	4	0.16118	0.03905	-8.47164	-1.79985
21	5	0.1555	0.04473	-8.35517	-2.00229
21	6	0.15262	0.04616	-8.2051	-2.20669
21	7	0.14494	0.03478	-7.99726	-2.40953
21	8	0.1328	0.0187	-7.76939	-2.59615
21	9	0.12753	-0.000808429	-7.48007	-2.78309
21	10	0.12332	-0.02295	-7.14187	-2.96372
21	11	0.11718	-0.0465	-6.77295	-3.13308
21	12	0.10924	-0.07054	-6.38361	-3.28912
21	13	0.10057	-0.09442	-5.98244	-3.42996
21	14	0.09325	-0.11788	-5.57662	-3.55414
21	15	0.09028	-0.14171	-5.1712	-3.66009
21	16	0.09212	-0.16878	-4.771	-3.74069
21	17	0.1108	-0.18014	-4.37217	-3.80652
22	-17	0.14178	-3.30034	-5.29319	0.25737
22	-16	0.13143	-3.10869	-5.6064	0.23763
22	-15	0.13183	-2.92779	-5.91675	0.20417
22	-14	0.13582	-2.74245	-6.21992	0.17589
22	-13	0.1422	-2.54618	-6.51983	0.14653
22	-12	0.14837	-2.33647	-6.81598	0.11558
22	-11	0.15327	-2.11394	-7.1052	0.08254
22	-10	0.15695	-1.88177	-7.38274	0.04607
22	-9	0.16017	-1.6464	-7.64232	0.0034
22	-8	0.16431	-1.41954	-7.87566	-0.05126
22	-7	0.16849	-1.20939	-8.07751	-0.12143
22	-6	0.16983	-1.00874	-8.25173	-0.2029
22	-5	0.17065	-0.8223	-8.40069	-0.29995
22	-4	0.17064	-0.64954	-8.52697	-0.4045
22	-3	0.169	-0.49293	-8.62928	-0.52375
22	-2	0.16322	-0.35115	-8.71393	-0.6588
22	-1	0.1613	-0.23584	-8.77588	-0.79644
22	0	0.16167	-0.14993	-8.80591	-0.94563
22	1	0.15951	-0.07458	-8.80753	-1.10852
22	2	0.15834	-0.01676	-8.78245	-1.28611
22	3	0.15665	0.02217	-8.72327	-1.46117
22	4	0.15118	0.0399	-8.63173	-1.63707
22	5	0.1453	0.04197	-8.51422	-1.82274
22	6	0.1401	0.03656	-8.3611	-2.01175
22	7	0.13178	0.02254	-8.16212	-2.19756
22	8	0.1215	0.00366	-7.92715	-2.37438
22	9	0.11508	-0.01768	-7.64019	-2.5482
22	10	0.11026	-0.04051	-7.30533	-2.71615
22	11	0.10422	-0.06377	-6.93752	-2.87325
22	12	0.09668	-0.08675	-6.54737	-3.01711
22	13	0.08845	-0.10909	-6.14375	-3.1459
22	14	0.08133	-0.13055	-5.73454	-3.2588
22	15	0.07891	-0.15114	-5.32563	-3.35791
22	16	0.08862	-0.17084	-4.9186	-3.45033
22	17	0.09862	-0.18622	-4.51374	-3.50472
23	-17	0.13404	-2.94426	-5.38201	0.26207
23	-16	0.12753	-2.75443	-5.70277	0.23272
23	-15	0.12267	-2.58361	-6.01123	0.21067
23	-14	0.12704	-2.41348	-6.31544	0.1844
23	-13	0.13313	-2.23485	-6.61802	0.15705
23	-12	0.1389	-2.0447	-6.91647	0.12809
23	-11	0.14367	-1.84348	-7.20688	0.09775
23	-10	0.14783	-1.63409	-7.48425	0.06473
23	-9	0.15204	-1.42338	-7.74276	0.02573
23	-8	0.15665	-1.22108	-7.97633	-0.02361
23	-7	0.16029	-1.03236	-8.18156	-0.08575
23	-6	0.16167	-0.85511	-8.35969	-0.16029
23	-5	0.16209	-0.69017	-8.51257	-0.24744
23	-4	0.16161	-0.53836	-8.64193	-0.34419
23	-3	0.15931	-0.40147	-8.74911	-0.45341
23	-2	0.15533	-0.2812	-8.83641	-0.5751
23	-1	0.15308	-0.18351	-8.90001	-0.70329
23	0	0.15209	-0.10865	-8.93407	-0.84036
23	1	0.15022	-0.04826	-8.93894	-0.98961
23	2	0.14856	-0.00305	-8.91494	-1.14939
23	3	0.14616	0.02538	-8.85862	-1.31108
23	4	0.14125	0.03694	-8.77018	-1.47524
23	5	0.13533	0.03538	-8.65157	-1.64556
23	6	0.12905	0.02549	-8.4972	-1.81865
23	7	0.12083	0.00873	-8.30119	-1.98932
23	8	0.11181	-0.01219	-8.06356	-2.15452
23	9	0.10481	-0.0349	-7.77787	-2.31551
23	10	0.09904	-0.05814	-7.44681	-2.46991
23	11	0.09272	-0.0809	-7.08115	-2.61394
23	12	0.08546	-0.10266	-6.69072	-2.7452
23	13	0.07762	-0.12331	-6.28458	-2.86146
23	14	0.0703	-0.14253	-5.87159	-2.96175
23	15	0.06622	-0.15869	-5.45842	-3.04721
23	16	0.0672	-0.16944	-5.04579	-3.1211
23	17	0.08478	-0.19026	-4.63535	-3.19325
24	-17	0.12786	-2.60389	-5.44938	0.26704
24	-16	0.10813	-2.42357	-5.7742	0.24395
24	-15	0.11526	-2.25741	-6.08342	0.21721
24	-14	0.1195	-2.10175	-6.39129	0.19278
24	-13	0.125	-1.9397	-6.69816	0.16765
24	-12	0.13002	-1.76831	-6.9997	0.14017
24	-11	0.13426	-1.58803	-7.29169	0.11213
24	-10	0.13862	-1.4008	-7.56909	0.08226
24	-9	0.14352	-1.21366	-7.82682	0.0466
24	-8	0.14873	-1.03513	-8.06079	0.00237
24	-7	0.15208	-0.8684	-8.26879	-0.05237
24	-6	0.15282	-0.71288	-8.45077	-0.11929
24	-5	0.15295	-0.56864	-8.60727	-0.19784
24	-4	0.15212	-0.43627	-8.7398	-0.28577
24	-3	0.14953	-0.31855	-8.85089	-0.38469
24	-2	0.14651	-0.21768	-8.9414	-0.49513
24	-1	0.14434	-0.1362	-9.00754	-0.61287
24	0	0.14267	-0.07386	-9.04473	-0.7374
24	1	0.14056	-0.02638	-9.05202	-0.87247
24	2	0.13872	0.00704	-9.02949	-1.01657
24	3	0.13626	0.02617	-8.97531	-1.16397
24	4	0.13162	0.03196	-8.88845	-1.31522
24	5	0.12577	0.02695	-8.7689	-1.47097
24	6	0.11932	0.01382	-8.61382	-1.6287
24	7	0.11145	-0.00542	-8.41876	-1.78491
24	8	0.10331	-0.02801	-8.18049	-1.93765
24	9	0.09609	-0.05173	-7.89597	-2.086
24	10	0.08948	-0.07519	-7.56821	-2.22682
24	11	0.08275	-0.09736	-7.20503	-2.35747
24	12	0.07575	-0.1178	-6.81439	-2.47635
24	13	0.06849	-0.13683	-6.40509	-2.58029
24	14	0.06099	-0.15439	-5.98717	-2.66814
24	15	0.05531	-0.16966	-5.5692	-2.73985
24	16	0.05792	-0.18246	-5.15269	-2.79971
24	17	0.0723	-0.19762	-4.73644	-2.8838
25	-17	0.12659	-2.27983	-5.49314	0.27084
25	-16	0.12373	-2.09424	-5.81518	0.24873
25	-15	0.11303	-1.94987	-6.13136	0.22224
25	-14	0.11342	-1.80957	-6.44858	0.20156
25	-13	0.11821	-1.66221	-6.76193	0.17935
25	-12	0.12205	-1.50823	-7.06744	0.15241
25	-11	0.12524	-1.34826	-7.36159	0.12655
25	-10	0.12953	-1.18158	-7.63944	0.10005
25	-9	0.1348	-1.01612	-7.89656	0.06739
25	-8	0.14098	-0.86062	-8.13095	0.02791
25	-7	0.14414	-0.71556	-8.34132	-0.01941
25	-6	0.14346	-0.58064	-8.527	-0.07894
25	-5	0.14353	-0.45622	-8.6868	-0.14984
25	-4	0.14267	-0.34159	-8.82184	-0.22847
25	-3	0.13949	-0.24199	-8.9362	-0.31688
25	-2	0.13729	-0.15892	-9.03032	-0.4175
25	-1	0.13535	-0.09248	-9.09947	-0.52507
25	0	0.13341	-0.04292	-9.13916	-0.63596
25	1	0.13071	-0.00712	-9.14809	-0.75715
25	2	0.12897	0.01554	-9.12694	-0.88733
25	3	0.127	0.02623	-9.07447	-1.01974
25	4	0.1224	0.02665	-8.98825	-1.1579
25	5	0.11665	0.01862	-8.86757	-1.29958
25	6	0.11071	0.00287	-8.71202	-1.44266
25	7	0.10313	-0.01868	-8.5177	-1.58475
25	8	0.09582	-0.04273	-8.27968	-1.72482
25	9	0.08856	-0.06725	-7.99622	-1.86107
25	10	0.08129	-0.0909	-7.67126	-1.98856
25	11	0.07416	-0.11251	-7.3106	-2.10573
25	12	0.06752	-0.13166	-6.9196	-2.21333
25	13	0.0614	-0.14923	-6.50613	-2.30569
25	14	0.05409	-0.16578	-6.08149	-2.38299
25	15	0.04829	-0.18009	-5.65615	-2.44641
25	16	0.04523	-0.19981	-5.23636	-2.5117
25	17	0.06315	-0.2044	-4.81499	-2.58672
26	-17	0.12358	-1.97649	-5.51903	0.27322
26	-16	0.11375	-1.80597	-5.82713	0.24396
26	-15	0.10964	-1.6653	-6.16078	0.22521
26	-14	0.10789	-1.53894	-6.49079	0.21194
26	-13	0.11319	-1.40311	-6.81192	0.19369
26	-12	0.11512	-1.2647	-7.12181	0.16531
26	-11	0.11669	-1.12466	-7.41869	0.14205
26	-10	0.12093	-0.97606	-7.69744	0.1197
26	-9	0.12591	-0.82976	-7.95387	0.08934
26	-8	0.13374	-0.69678	-8.1887	0.05401
26	-7	0.13697	-0.57242	-8.40103	0.01477
26	-6	0.13341	-0.45657	-8.59041	-0.03801
26	-5	0.13416	-0.35173	-8.75318	-0.10254
26	-4	0.13386	-0.25226	-8.88955	-0.17153
26	-3	0.12895	-0.16984	-9.00661	-0.24889
26	-2	0.12822	-0.10346	-9.10474	-0.34109
26	-1	0.12621	-0.05056	-9.17694	-0.4399
26	0	0.12464	-0.01376	-9.21866	-0.53526
26	1	0.12067	0.01172	-9.22831	-0.64327
26	2	0.11939	0.02437	-9.20823	-0.76217
26	3	0.11855	0.02738	-9.15734	-0.8778
26	4	0.11363	0.02269	-9.07128	-1.00427
26	5	0.10777	0.01225	-8.94881	-1.13196
26	6	0.10327	-0.00581	-8.79312	-1.26134
26	7	0.09529	-0.0298	-8.59999	-1.38944
26	8	0.08925	-0.05512	-8.36267	-1.51702
26	9	0.08199	-0.08035	-8.07983	-1.64218
26	10	0.07418	-0.10434	-7.75732	-1.75694
26	11	0.06681	-0.12561	-7.39938	-1.85999
26	12	0.06035	-0.1437	-7.00798	-1.95896
26	13	0.05657	-0.15985	-6.58932	-2.03995
26	14	0.04917	-0.17665	-6.15625	-2.1094
26	15	0.04606	-0.18559	-5.71895	-2.16495
26	16	0.04842	-0.18967	-5.28681	-2.22023
26	17	0.05813	-0.20636	-4.8706	-2.30007
27	-17	0.12034	-1.69525	-5.5362	0.27981
27	-16	0.10693	-1.51644	-5.84818	0.24773
27	-15	0.10721	-1.40398	-6.18019	0.23148
[truncated: 137 more rows]

## Sheet: Fig. 3c
N		J		U
X axis (cm)	Y axis (cm)	X axis (cm)	Y axis (cm)	X axis (cm)	Y axis (cm)
-25	-15	7	15	10	15
-25.2801	-13.8423	7.05172	14.0558	10.2051	14.1122
-25.2493	-12.9008	7.05785	13.0433	10.2246	13.1355
-25.2843	-11.8666	6.98279	11.999	10.3131	12.2075
-25.3733	-10.8374	7.05503	11.1065	10.1937	11.1244
-25.4635	-9.88592	7.02151	10.1068	10.2663	10.3072
-25.4017	-8.94742	7.04148	9.14339	10.1889	9.27361
-25.5524	-7.93519	7.00827	8.17617	10.1215	8.26372
-25.646	-6.93698	7.01687	7.14462	10.1545	7.2746
-25.7198	-5.90963	7.0803	6.27967	10.1621	6.29017
-25.8636	-4.67812	7.13328	5.31752	10.2031	5.35837
-25.6988	-3.62538	7.10657	4.28449	10.2042	4.37635
-25.7629	-2.61651	7.09248	3.28407	10.1381	3.3405
-25.6931	-1.32393	7.05486	2.23723	10.0687	2.27536
-25.5748	-0.54682	7.00818	1.17262	9.99344	1.17419
-25.3989	0.35991	6.91953	0.14516	9.95401	0.14401
-25.6385	1.11851	6.96	-0.90462	9.93282	-0.90068
-25.3034	2.2705	6.97836	-1.93056	9.94671	-1.92331
-25.4108	3.14455	6.96508	-2.92441	9.95723	-2.93562
-25.3264	4.08107	6.9965	-3.95419	9.96407	-3.90048
-25.2508	5.18059	6.97179	-4.93098	9.9802	-4.91249
-25.4888	6.13399	6.96996	-5.90777	9.95149	-5.88845
-25.2844	7.24844	6.91375	-6.87119	9.88715	-6.84919
-25.1645	8.31067	6.88288	-7.84036	9.88049	-7.84583
-25.122	9.27428	6.86813	-8.801	9.85242	-8.77798
-24.7637	10.3045	6.91303	-9.77891	9.90119	-9.77388
-24.6597	11.2482	6.88501	-10.7142	10.9522	-10.7781
-24.6569	12.1778	6.89298	-11.6559	11.8899	-11.6755
-24.7083	13.1933	6.85826	-12.6105	12.8193	-12.5606
-24.7122	14.1847	6.78183	-13.4992	13.5308	-13.3014
-24.7174	15.2119	6.65004	-14.4182	14.7957	-14.6094
-24.2284	14.1834	5.70504	-14.4507	15.7506	-14.5526
-23.7099	13.1732	4.75882	-14.4948	16.8166	-14.6449
-23.2061	12.1511	3.81626	-14.5514	17.8563	-14.6945
-22.8708	11.1237	2.8399	-14.5705	18.7849	-14.6706
-22.5283	10.1604	1.87327	-14.6089	19.8189	-14.7103
-22.2177	9.21467	0.92151	-14.6365	20.794	-13.6257
-21.6115	8.2219	-0.08706	-14.6022	21.7924	-12.5965
-21.4943	7.26294	-1.08826	-14.6587	22.7248	-11.5481
-21.0986	6.18094	-2.05909	-14.6969	23.8431	-10.6033
-20.677	5.18984	-3.05704	-14.6903	24.7916	-9.61737
-20.2658	4.24896	-4.05505	-14.7066	24.7735	-8.6126
-19.9957	3.4068	-5.06964	-14.7269	24.8543	-7.68285
-19.6014	2.67773	-6.056	-14.7893	24.9096	-6.76265
-19.3689	2.04639	-7.06593	-14.8289	24.829	-5.65308
-18.132	0.89112	-7.92041	-14.6357	24.8724	-4.71072
-17.2427	-0.29872	-8.0973	-13.7597	25.0435	-3.80948
-16.5929	-1.4039	-8.18272	-12.8422	25.0646	-2.75085
-15.8887	-2.3714	-8.24244	-11.9246	25.1381	-1.82087
-15.3578	-3.34798	-8.15259	-10.8931	25.0429	-0.8874
-14.7853	-4.40359			24.989	0.17921
-14.2801	-5.42796			25.0226	0.96581
-13.6781	-6.37839			25.5334	2.64368
-13.155	-7.38714			25.1451	3.12245
-12.6676	-8.36937			24.6468	3.60479
-12.0208	-9.20278			24.8646	4.83718
-11.3374	-9.97394			25.0031	5.93395
-10.8305	-10.9328			24.9708	6.95542
-10.3181	-11.9045			24.9053	7.86702
-9.71437	-12.7448			24.8609	8.85073
-9.48422	-13.9621			24.8451	9.79118
-9.42336	-12.902			24.8868	10.755
-9.29467	-11.8154			24.9231	11.7661
-9.53341	-11.0494			24.8522	12.7689
-9.59265	-10.2042			24.8158	13.7898
-9.64782	-9.28365			24.8495	14.8698
-9.61654	-8.3272
-9.68155	-7.39563
-9.7572	-6.47602
-9.77429	-5.51064
-9.846	-4.5389
-9.87981	-3.58146
-9.939	-2.60798
-9.94978	-1.61516
-9.99379	-0.66369
-10.0184	0.36397
-10.122	1.35168
-10.1146	2.42331
-10.2271	3.46252
-10.3354	4.52205
-10.4314	5.64239
-10.6004	6.82941
-10.7058	7.9883
-10.5285	8.73829
-10.2985	9.45374
-10.1131	10.2718
-9.91975	11.05
-10.0151	12.1003
-9.84093	12.93
-9.99944	14.0746
-9.96563	15.088

## Sheet: Fig. 3d
N		J		U
X error (cm)	Y error (cm)	X error (cm)	Y error (cm)	X error (cm)	Y error (cm)
0	0	0	0	0	0	* The beginning coordinates are known.
-0.28013	0.15766	0.05172	0.05576	0.2051	0.11223
-0.24926	0.09924	0.05785	0.04325	0.22455	0.1355
-0.28433	0.13345	-0.01721	-0.000998773	0.3131	0.20753
-0.37327	0.16263	0.05503	0.10648	0.19371	0.1244
-0.46351	0.11408	0.02151	0.10685	0.26633	0.3072
-0.40171	0.05258	0.04148	0.14339	0.18886	0.27361
-0.55236	0.06481	0.00827	0.17617	0.12148	0.26372
-0.64596	0.06302	0.01687	0.14462	0.15447	0.2746
-0.71976	0.09037	0.0803	0.27967	0.16207	0.29017
-0.86361	0.32188	0.13328	0.31752	0.20313	0.35837
-0.69883	0.37462	0.10657	0.28449	0.20423	0.37635
-0.76287	0.38349	0.09248	0.28407	0.13809	0.3405
-0.69308	0.67607	0.05486	0.23723	0.06874	0.27536
-0.57482	0.45318	0.00818	0.17262	-0.00656	0.17419
-0.39893	0.35991	-0.08047	0.14516	-0.04599	0.14401
-0.63855	0.11851	-0.04	0.09538	-0.06718	0.09932
-0.30342	0.2705	-0.02164	0.06944	-0.05329	0.07669
-0.41083	0.14455	-0.03492	0.07559	-0.04277	0.06438
-0.32641	0.08107	-0.0035	0.04581	-0.03593	0.09952
-0.25085	0.18059	-0.02821	0.06902	-0.0198	0.08751
-0.48876	0.13399	-0.03004	0.09223	-0.04851	0.11155
-0.28445	0.24844	-0.08625	0.12881	-0.11285	0.15081
-0.16447	0.31067	-0.11712	0.15964	-0.11951	0.15417
-0.12196	0.27428	-0.13187	0.199	-0.14758	0.22202
0.23629	0.3045	-0.08697	0.22109	-0.09881	0.22612
0.34025	0.24818	-0.11499	0.28582	-0.04783	0.22188
0.34309	0.17783	-0.10702	0.34414	-0.11006	0.32453
0.29168	0.19331	-0.14174	0.38953	-0.18067	0.43942
0.28782	0.18472	-0.21817	0.50078	-0.46917	0.69861
0.28264	0.21195	-0.34996	0.58176	-0.20427	0.3906
0.27161	0.18335	-0.29496	0.54931	-0.24937	0.4474
0.29013	0.17316	-0.24118	0.50515	-0.18341	0.35514
0.2939	0.15114	-0.18374	0.44856	-0.14366	0.30545
0.12919	0.12367	-0.1601	0.42946	-0.21514	0.32945
-0.0283	0.16039	-0.12673	0.3911	-0.1811	0.28966
-0.2177	0.21467	-0.07849	0.36346	-0.20597	0.3743
-0.11149	0.2219	-0.08706	0.39779	-0.20764	0.40354
-0.49425	0.26294	-0.08826	0.34129	-0.27523	0.45188
-0.59857	0.18094	-0.05909	0.30311	-0.1569	0.39667
-0.67701	0.18984	-0.05704	0.30975	-0.20839	0.38263
-0.76579	0.24896	-0.05505	0.29337	-0.22646	0.3874
-0.99568	0.4068	-0.06964	0.2731	-0.1457	0.31715
-1.10137	0.67773	-0.056	0.21071	-0.09041	0.23735
-1.3689	1.04639	-0.06593	0.1711	-0.17098	0.34692
-0.63205	0.89112	0.07959	0.3643	-0.12763	0.28928
-0.24271	0.70128	-0.0973	0.24034	0.04351	0.19052
-0.09287	0.5961	-0.18272	0.15783	0.06457	0.24915
0.11135	0.6286	-0.24244	0.07539	0.1381	0.17913
0.14224	0.65202	-0.15259	0.10689	0.04292	0.1126
0.21466	0.59641	--	--	-0.01102	0.17921
0.21992	0.57204	--	--	0.02264	-0.03419
0.3219	0.62161	--	--	0.53342	0.64368
0.34504	0.61286	--	--	0.14507	0.12245
0.33237	0.63063	--	--	-0.35316	-0.39521
0.47923	0.79722	--	--	-0.13541	-0.16282
0.66263	1.02606	--	--	0.00305	-0.06605
0.66948	1.06716	--	--	-0.02917	-0.04458
0.68192	1.0955	--	--	-0.09474	-0.13298
0.78563	1.25523	--	--	-0.1391	-0.14927
0.51578	1.03794	--	--	-0.15494	-0.20882
0.57664	1.09802	--	--	-0.11315	-0.24501
0.70533	1.18456	--	--	-0.07688	-0.23385
0.46659	0.95056	--	--	-0.14778	-0.23115
0.40735	0.79584	--	--	-0.1842	-0.2102
0.35218	0.71635	--	--	-0.1505	-0.13017
0.38346	0.6728	--	--	--	--
0.31845	0.60437	--	--	--	--
0.2428	0.52398	--	--	--	--
0.22571	0.48936	--	--	--	--
0.154	0.4611	--	--	--	--
0.12019	0.41854	--	--	--	--
0.061	0.39202	--	--	--	--
0.05022	0.38484	--	--	--	--
0.00621	0.33631	--	--	--	--
-0.0184	0.36397	--	--	--	--
-0.12202	0.35168	--	--	--	--
-0.11459	0.42331	--	--	--	--
-0.22711	0.46252	--	--	--	--
-0.33537	0.52205	--	--	--	--
-0.43135	0.64239	--	--	--	--
-0.60035	0.82941	--	--	--	--
-0.70585	0.9883	--	--	--	--
-0.52853	0.73829	--	--	--	--
-0.29853	0.45374	--	--	--	--
-0.11314	0.27183	--	--	--	--
0.08025	0.04997	--	--	--	--
-0.01514	0.10027	--	--	--	--
0.15907	-0.06999	--	--	--	--
0.000555799	0.07461	--	--	--	--
0.03437	0.08801	--	--	--	--

[truncated: 40 more sheets: Fig. 3e, Fig. 3f, Fig. 3h, Fig. 4a, Fig. 4b, Fig. 4c, Fig. 4d, Fig. 5c, Fig. 5i, Supplementary Fig. 3b, Supplementary Fig. 4a, Supplementary Fig. 4b, Supplementary Fig. 4c, Supplementary Fig. 4d, Supplementary Fig. 4e, Supplementary Fig. 8a, Supplementary Fig. 8b, Supplementary Fig. 9c, Supplementary Fig. 10c, Supplementary Fig. 11c …]
